# Supplementary material for: Effects of foam rolling and the knowledge-to-action gap: are practitioners’ beliefs supported by the evidence? An international survey study
Source: BMC Sports Sci Med Rehabil. 2026 Jan 13;18:104. doi: 10.1186/s13102-025-01514-7 (PMC12930799; doi:10.1186/s13102-025-01514-7)
Supplement: Supplementary file 1 — Supplementary Material 1. [file 13102_2025_1514_MOESM1_ESM.xlsx]

## Sheet: English respond
Supplementary Table S5. Raw survey responses (English version)
ID	Start time	Completion time	Email	Name	Language	Last modified time	I read and understood the previous paragraphs on the study procedure, data protection and voluntary participation and want to participate in this study.	In which country do you currently live?	What is your age?	Please provide information on your educational background.	Do you have working experience in one or more of the following areas:	How long was your working experience in this field (in years)?	Please provide some information about your (primary) clients.	Which sources do you use to stay informed about the latest scientific findings?	Please provide some information on your training frequency (per week).	What is your preferred warm-up protocol?	Do you regularly perform foam rolling or other forms of self-massage (using tools like massage balls) before or after training?	Which methods do you use to support your recovery after training?	How does foam rolling acutely (immediately afterward) affect joint range of motion?	How does regular foam rolling affect joint range of motion in the long term (chronic effects, after an intervention period of at least 2 weeks)	How does foam rolling as a warm-up protocol acutely (immediately afterward) affect performance (e.g., maximum strength, explosive strength, jumping, and sprinting)?	How does regular foam rolling affect performance in the long term (e.g., maximum strength, explosive strength, jumping, and sprinting)?	How does foam rolling acutely (immediately afterward) affect muscle stiffness?	How does regular foam rolling affect muscle stiffness in the long term?	How does foam rolling acutely (immediately afterward) affect the release of fascial adhesions ("myofascial release")?	How does regular foam rolling influence the long term reduction of fascial adhesions ("myofascial release")?	How does regular foam rolling affect the prevention of myofascial adhesions (fascia adhesions)?	How does foam rolling acutely (immediately afterward) after training impact recovery?	How does foam rolling as a warm-up protocol acutely (immediately afterward) affect injury risk?	How does regular foam rolling as a warm-up protocol in the long term affect injury risk?	How does foam rolling acutely (immediately afterward) affect pain perception in musculoskeletal conditions (including back pain)?	How does regular foam rolling in the long term affect pain perception in musculoskeletal conditions (including back pain)?	How does foam rolling acutely (immediately afterward) affect blood circulation in the treated body region?	Are there any contraindications or risks associated with foam rolling (can the use of foam rollers be harmful)?	How does an increase in foam roller hardness affect acutely (immediately afterward) affect joint range of motion?	How does an increase in pressure intensity on the foam roller affect acutely (immediately afterward) strength and performance?	Would you recommend including foam rolling as part of a warm-up protocol before training?
1	45602.5	45602.5	anonymous		English (United Kingdom)‎		Yes	Portugal	40-50 years	PhD	Sport science;Trainer/Coach ;Teacher training in physical education and sports;	28	Students;Recreational athletes;	Scientific Databases (PubMed, Web of Science, Scopus, Google Scholar, etc.);Peers (other therapists, coaches, etc.);	>5x	sport-specific;	No	Nothing;	positively	positively	no effect	no effect	reduces muscle stiffness	no effect	no effect	no effect	no effect	no effect	no effect	no effect	positively (i.e., reduces perceived pain)	no effect	positively	Yes	negatively	negatively	No
2	45602.7	45602.7	anonymous		English (United Kingdom)‎		Yes	United States	18-30 years	Bachelor	Sport science;Trainer/Coach ;	5	Professional athletes;Patients;	Social Media (Youtube, Instagram, TikTok, etc.);Scientific Databases (PubMed, Web of Science, Scopus, Google Scholar, etc.);Search Engines (Google, Bing, Yahoo!, etc.);Online Courses;Peers (other therapists, coaches, etc.);	4-5x	combination of several of the above;	No	heat therapy;stretching;low-intensity cycling;breathing work;	positively	no effect	no effect	no effect	reduces muscle stiffness	no effect	no effect	no effect	no effect	positively	no effect	no effect	positively (i.e., reduces perceived pain)	no effect	positively	Yes	positively	no effect	Unclear/I don't know
3	45602.9	45602.9	anonymous		English (United Kingdom)‎		Yes	Canada	>60 years	PhD	Sport science;	30	Students;	Scientific Databases (PubMed, Web of Science, Scopus, Google Scholar, etc.);Search Engines (Google, Bing, Yahoo!, etc.);	3-4x	static streching;dynamic stretching;jogging;	No	stretching;	positively	positively	no effect	no effect	reduces muscle stiffness	no effect	no effect	no effect	no effect	positively	no effect	no effect	positively (i.e., reduces perceived pain)	positively (i.e., reduces perceived pain)	positively	Yes	positively	no effect	Yes
4	45602.9	45602.9	anonymous		English (United Kingdom)‎		Yes	Canada	30-40 years	PhD	Sport science;	7	Students;	Scientific Databases (PubMed, Web of Science, Scopus, Google Scholar, etc.);Search Engines (Google, Bing, Yahoo!, etc.);	2-3x	jogging;sport-specific;	No	none;	positively	positively	no effect	no effect	reduces muscle stiffness	reduces muscle stiffness	no effect	no effect	no effect	no effect	no effect	no effect	no effect	no effect	positively	Yes	no effect	no effect	No
5	45602.9	45602.9	anonymous		Deutsch		Yes	Canada	18-30 years	Bachelor	Trainer/Coach ;Physiotherapy;Sport science;	1	Recreational athletes;Patients;	Social Media (Youtube, Instagram, TikTok, etc.);Peers (other therapists, coaches, etc.);Search Engines (Google, Bing, Yahoo!, etc.);Podcasts;	>5x	combination of several of the above;	No	protein intake;low-intensity cycling;	positively	no effect	negatively	no effect	reduces muscle stiffness	no effect	positively	no effect	no effect	no effect	positively (i.e., reduces injury risk)	no effect	positively (i.e., reduces perceived pain)	no effect	positively	Yes	no effect	no effect	Unclear/I don't know
6	45602.9	45602.9	anonymous		Deutsch		Yes	Canada	30-40 years	PhD	Sport science;Trainer/Coach ;Teacher training in physical education and sports;Neuroscience;	10	Students;	Social Media (Youtube, Instagram, TikTok, etc.);Scientific Databases (PubMed, Web of Science, Scopus, Google Scholar, etc.);Search Engines (Google, Bing, Yahoo!, etc.);Peers (other therapists, coaches, etc.);Conferences;	2-3x	foam rolling;dynamic stretching;jogging;mobilization;sport-specific;combination of several of the above;	Yes, before training	protein intake;low-intensity cycling;low-intensity jogging;	positively	positively	no effect	no effect	reduces muscle stiffness	reduces muscle stiffness	positively	positively	no effect	positively	no effect	no effect	positively (i.e., reduces perceived pain)	positively (i.e., reduces perceived pain)	positively	Yes	positively	no effect	Yes
7	45602.9	45602.9	anonymous		English (United Kingdom)‎		Yes	Canada	18-30 years	Bachelor	Sport science;Trainer/Coach ;	5	Recreational athletes;Patients;Students;Professional athletes;	Social Media (Youtube, Instagram, TikTok, etc.);Scientific Databases (PubMed, Web of Science, Scopus, Google Scholar, etc.);Peers (other therapists, coaches, etc.);	>5x	combination of several of the above;jogging;dynamic stretching;sport-specific;	No	protein intake;Hot bath occasionally;	positively	no effect	no effect	no effect	reduces muscle stiffness	no effect	no effect	no effect	no effect	no effect	no effect	no effect	positively (i.e., reduces perceived pain)	positively (i.e., reduces perceived pain)	positively	No	no effect	no effect	No
8	45603	45603	anonymous		Deutsch		Yes	Brazil	18-30 years	PhD	Teacher training in physical education and sports;Sport science;	4	Students;Recreational athletes;	Scientific Databases (PubMed, Web of Science, Scopus, Google Scholar, etc.);Peers (other therapists, coaches, etc.);	2-3x	sport-specific;	No	breathing work;	positively	no effect	negatively	no effect	reduces muscle stiffness	no effect	positively	no effect	no effect	no effect	no effect	no effect	positively (i.e., reduces perceived pain)	no effect	positively	No	positively	negatively	No
9	45603.1	45603.1	anonymous		English (United Kingdom)‎		Yes	Slovenia	30-40 years	PhD	Sport science;	7	Students;	Scientific Databases (PubMed, Web of Science, Scopus, Google Scholar, etc.);Peers (other therapists, coaches, etc.);	1-2x	dynamic stretching;	No	low-intensity jogging;low-intensity cycling;	positively	positively	positively	no effect	no effect	no effect	no effect	positively	no effect	no effect	no effect	no effect	positively (i.e., reduces perceived pain)	no effect	no effect	No	no effect	no effect	No
10	45603.1	45603.1	anonymous		Deutsch		Yes	United States	30-40 years	PhD	Sport science;Trainer/Coach ;Sports therapy;Teacher training in physical education and sports;	12	Professional athletes;Recreational athletes;	Online Courses;Social Media (Youtube, Instagram, TikTok, etc.);Scientific Databases (PubMed, Web of Science, Scopus, Google Scholar, etc.);Search Engines (Google, Bing, Yahoo!, etc.);Peers (other therapists, coaches, etc.);	3-4x	foam rolling;dynamic stretching;mobilization;elastic bands;combination of several of the above;	Yes, before training	protein intake;low-intensity jogging;stretching;	positively	no effect	no effect	no effect	reduces muscle stiffness	reduces muscle stiffness	no effect	no effect	no effect	no effect	no effect	no effect	positively (i.e., reduces perceived pain)	positively (i.e., reduces perceived pain)	positively	No	positively	positively	Yes
11	45603.1	45603.1	anonymous		English (United Kingdom)‎		Yes	United States	40-50 years	PhD	Sport science;	25	Students;	Scientific Databases (PubMed, Web of Science, Scopus, Google Scholar, etc.);	4-5x	sport-specific;	No	protein intake;	positively	positively	no effect	no effect	reduces muscle stiffness	no effect	no effect	no effect	no effect	no effect	no effect	no effect	positively (i.e., reduces perceived pain)	positively (i.e., reduces perceived pain)	no effect	Yes	no effect	no effect	No
12	45603.3	45603.3	anonymous		Deutsch		Yes	Germany	30-40 years	PhD	Sport science;Trainer/Coach ;Teacher training in physical education and sports;	14	Professional athletes;Students;	Scientific Databases (PubMed, Web of Science, Scopus, Google Scholar, etc.);	2-3x	combination of several of the above;	No	stretching;	positively	positively	no effect	no effect	reduces muscle stiffness	reduces muscle stiffness	positively	positively	positively	no effect	no effect	no effect	positively (i.e., reduces perceived pain)	positively (i.e., reduces perceived pain)	no effect	No	no effect	no effect	Unclear/I don't know
13	45603.1	45603.3	anonymous		English (United Kingdom)‎		Yes	Japan	30-40 years	PhD	Sport science;Physiotherapy;	15	Students;	Scientific Databases (PubMed, Web of Science, Scopus, Google Scholar, etc.);	3-4x	dynamic stretching;	No	None;	positively	positively	no effect	no effect	no effect	no effect	no effect	no effect	no effect	no effect	no effect	positively (i.e., reduces injury risk)	positively (i.e., reduces perceived pain)	positively (i.e., reduces perceived pain)	positively	No	positively	positively	No
14	45603.5	45603.5	anonymous		Deutsch		No
15	45603.5	45603.5	anonymous		Deutsch		No
16	45603.5	45603.5	anonymous		Deutsch		Yes	Burundi	18-30 years	High school diploma/graduation certificate	Trainer/Coach ;Physiotherapy;	4	Patients;Students;	Social Media (Youtube, Instagram, TikTok, etc.);	4-5x	jogging;	Yes, after training	stretching;	positively	positively	positively	positively	reduces muscle stiffness	reduces muscle stiffness	positively	positively	positively	positively	positively (i.e., reduces injury risk)	positively (i.e., reduces injury risk)	positively (i.e., reduces perceived pain)	positively (i.e., reduces perceived pain)	positively	Yes	positively	positively	Yes
17	45603.5	45603.5	anonymous		Deutsch		Yes	Germany	18-30 years	Study	Trainer/Coach ;Teacher training in physical education and sports;	3	Students;	Social Media (Youtube, Instagram, TikTok, etc.);	3-4x	jogging;sport-specific;	Yes, after training	stretching;foam rolling;cryotherapy/ice bathing;protein intake;massage gun;breathing work;	positively	no effect	no effect	no effect	reduces muscle stiffness	no effect	positively	no effect	positively	positively	no effect	no effect	no effect	no effect	positively	No	positively	no effect	Unclear/I don't know
18	45603.5	45603.5	anonymous		Deutsch		Yes	Germany	18-30 years	High school diploma/graduation certificate	Teacher training in physical education and sports;Trainer/Coach ;	4	Recreational athletes;	Online Courses;Scientific Databases (PubMed, Web of Science, Scopus, Google Scholar, etc.);	3-4x	mobilization;foam rolling;dynamic stretching;	Yes, before and after training	protein intake;massage gun;foam rolling;	no effect	positively	positively	positively	reduces muscle stiffness	reduces muscle stiffness	no effect	no effect	no effect	no effect	positively (i.e., reduces injury risk)	positively (i.e., reduces injury risk)	positively (i.e., reduces perceived pain)	positively (i.e., reduces perceived pain)	positively	No	no effect	negatively	Yes
19	45603.5	45603.5	anonymous		Deutsch		Yes	Deutschland	18-30 years	High school diploma/graduation certificate	Trainer/Coach ;	3	Students;	Social Media (Youtube, Instagram, TikTok, etc.);	2-3x	static streching;dynamic stretching;	No	stretching;	positively	positively	positively	no effect	reduces muscle stiffness	reduces muscle stiffness	positively	positively	positively	positively	positively (i.e., reduces injury risk)	positively (i.e., reduces injury risk)	positively (i.e., reduces perceived pain)	positively (i.e., reduces perceived pain)	positively	Yes	positively	no effect	Yes
20	45603.5	45603.5	anonymous		Deutsch		Yes	Deutschland	18-30 years	High school diploma/graduation certificate	Trainer/Coach ;	1	Recreational athletes;	Social Media (Youtube, Instagram, TikTok, etc.);Peers (other therapists, coaches, etc.);	4-5x	combination of several of the above;	Yes, after training	stretching;foam rolling;cryotherapy/ice bathing;	positively	positively	positively	positively	reduces muscle stiffness	reduces muscle stiffness	positively	positively	positively	positively	positively (i.e., reduces injury risk)	no effect	no effect	no effect	positively	No	positively	no effect	Yes
21	45603.5	45603.5	anonymous		Deutsch		Yes	Germany	18-30 years	High school diploma/graduation certificate	Trainer/Coach ;Sport science;	4	Students;	Social Media (Youtube, Instagram, TikTok, etc.);	4-5x	mobilization;dynamic stretching;sport-specific;	Yes, before training	stretching;foam rolling;protein intake;massage gun;	positively	positively	positively	no effect	reduces muscle stiffness	reduces muscle stiffness	positively	positively	positively	positively	no effect	no effect	no effect	no effect	positively	Yes	no effect	no effect	Yes
22	45603.5	45603.5	anonymous		Deutsch		Yes	Germany	18-30 years	High school diploma/graduation certificate	Trainer/Coach ;Teacher training in physical education and sports;	3	Students;	Scientific Databases (PubMed, Web of Science, Scopus, Google Scholar, etc.);Search Engines (Google, Bing, Yahoo!, etc.);Peers (other therapists, coaches, etc.);	1-2x	dynamic stretching;mobilization;sport-specific;jogging;	No	protein intake;	no effect	positively	negatively	positively	reduces muscle stiffness	reduces muscle stiffness	positively	positively	positively	positively	positively (i.e., reduces injury risk)	no effect	positively (i.e., reduces perceived pain)	positively (i.e., reduces perceived pain)	positively	No	no effect	no effect	Unclear/I don't know
23	45603.5	45603.5	anonymous		Deutsch		Yes	Germany	18-30 years	Teacher	Trainer/Coach ;	3	Students;	Social Media (Youtube, Instagram, TikTok, etc.);Peers (other therapists, coaches, etc.);	1-2x	jogging;mobilization;sport-specific;	No	stretching;foam rolling;massage gun;	positively	positively	no effect	no effect	increases muscle stiffness	reduces muscle stiffness	positively	no effect	negatively	positively	negatively (i.e., increases injury risk)	positively (i.e., reduces injury risk)	no effect	no effect	no effect	No	positively	no effect	Yes
24	45603.5	45603.5	anonymous		Deutsch		Yes	Germany	18-30 years	High school diploma/graduation certificate	Teacher training in physical education and sports;	5	Students;	Social Media (Youtube, Instagram, TikTok, etc.);Search Engines (Google, Bing, Yahoo!, etc.);Peers (other therapists, coaches, etc.);	4-5x	dynamic stretching;sport-specific;	No	protein intake;low-intensity jogging;	no effect	positively	no effect	positively	reduces muscle stiffness	reduces muscle stiffness	positively	positively	positively	positively	no effect	positively (i.e., reduces injury risk)	no effect	no effect	positively	Yes	negatively	positively	No
25	45603.5	45603.5	anonymous		Deutsch		Yes	Deutschland	18-30 years	High school diploma/graduation certificate	Teacher training in physical education and sports;	3	Students;	Social Media (Youtube, Instagram, TikTok, etc.);Search Engines (Google, Bing, Yahoo!, etc.);Peers (other therapists, coaches, etc.);	3-4x	jogging;mobilization;	No	stretching;protein intake;	no effect	positively	no effect	no effect	increases muscle stiffness	increases muscle stiffness	positively	positively	positively	positively	no effect	positively (i.e., reduces injury risk)	positively (i.e., reduces perceived pain)	positively (i.e., reduces perceived pain)	no effect	Yes	positively	positively	Unclear/I don't know
26	45603.5	45603.5	anonymous		Deutsch		Yes	Germany	18-30 years	High school diploma/graduation certificate	Sport science;	0.5	Students;	Social Media (Youtube, Instagram, TikTok, etc.);	2-3x	combination of several of the above;	Yes, after training	low-intensity jogging;stretching;	positively	no effect	no effect	positively	reduces muscle stiffness	reduces muscle stiffness	positively	positively	no effect	positively	no effect	no effect	no effect	positively (i.e., reduces perceived pain)	positively	No	no effect	no effect	Yes
27	45603.5	45603.5	anonymous		English (United Kingdom)‎		Yes	Germany	18-30 years	High school diploma/graduation certificate	Teacher training in physical education and sports;	2	Students;	Social Media (Youtube, Instagram, TikTok, etc.);Scientific Databases (PubMed, Web of Science, Scopus, Google Scholar, etc.);Search Engines (Google, Bing, Yahoo!, etc.);Peers (other therapists, coaches, etc.);	3-4x	dynamic stretching;mobilization;jogging;sport-specific;	No	stretching;	no effect	positively	negatively	positively	reduces muscle stiffness	reduces muscle stiffness	positively	positively	positively	positively	no effect	no effect	positively (i.e., reduces perceived pain)	positively (i.e., reduces perceived pain)	positively	Yes	no effect	negatively	Unclear/I don't know
28	45603.5	45603.5	anonymous		Deutsch		Yes	Germany	18-30 years	Diplom	Teacher training in physical education and sports;	23	Students;Recreational athletes;	Peers (other therapists, coaches, etc.);Online Courses;Search Engines (Google, Bing, Yahoo!, etc.);Scientific Databases (PubMed, Web of Science, Scopus, Google Scholar, etc.);Social Media (Youtube, Instagram, TikTok, etc.);	4-5x	combination of several of the above;	Yes, before and after training	stretching;foam rolling;heat therapy;protein intake;massage gun;	positively	no effect	no effect	no effect	reduces muscle stiffness	reduces muscle stiffness	positively	no effect	no effect	positively	no effect	no effect	positively (i.e., reduces perceived pain)	no effect	no effect	Yes	positively	no effect	Yes
29	45603.5	45603.5	anonymous		Deutsch		Yes	Germany	18-30 years	Teacher	Teacher training in physical education and sports;	1	Students;	Social Media (Youtube, Instagram, TikTok, etc.);Scientific Databases (PubMed, Web of Science, Scopus, Google Scholar, etc.);Search Engines (Google, Bing, Yahoo!, etc.);	4-5x	mobilization;sport-specific;	Yes, after training	stretching;foam rolling;protein intake;massage gun;	positively	positively	no effect	no effect	reduces muscle stiffness	reduces muscle stiffness	positively	positively	no effect	no effect	positively (i.e., reduces injury risk)	positively (i.e., reduces injury risk)	positively (i.e., reduces perceived pain)	positively (i.e., reduces perceived pain)	positively	No	positively	positively	Yes
30	45603.5	45603.5	anonymous		Deutsch		Yes	Germany	18-30 years	High school diploma/graduation certificate	Sport science;Trainer/Coach ;Teacher training in physical education and sports;	6	Students;Professional athletes;Recreational athletes;	Social Media (Youtube, Instagram, TikTok, etc.);Search Engines (Google, Bing, Yahoo!, etc.);Peers (other therapists, coaches, etc.);	>5x	dynamic stretching;mobilization;sport-specific;static streching;combination of several of the above;	Yes, after training	stretching;foam rolling;heat therapy;protein intake;massage gun;	no effect	positively	no effect	positively	reduces muscle stiffness	reduces muscle stiffness	positively	positively	positively	positively	no effect	no effect	negatively (i.e., increases perceived pain)	positively (i.e., reduces perceived pain)	positively	No	no effect	no effect	Unclear/I don't know
31	45603.5	45603.5	anonymous		Deutsch		Yes	Germany	18-30 years	High school diploma/graduation certificate	Trainer/Coach ;Teacher training in physical education and sports;	4	Students;Recreational athletes;	Social Media (Youtube, Instagram, TikTok, etc.);Peers (other therapists, coaches, etc.);Online Courses;	2-3x	combination of several of the above;sport-specific;elastic bands;jogging;mobilization;	No	cryotherapy/ice bathing;	no effect	no effect	no effect	no effect	reduces muscle stiffness	no effect	positively	no effect	no effect	no effect	no effect	no effect	positively (i.e., reduces perceived pain)	no effect	positively	Yes	no effect	no effect	Unclear/I don't know
32	45603.5	45603.5	anonymous		Deutsch		Yes	Deutschland	18-30 years	Master	Sport science;Trainer/Coach ;	2	Students;	Scientific Databases (PubMed, Web of Science, Scopus, Google Scholar, etc.);Social Media (Youtube, Instagram, TikTok, etc.);Search Engines (Google, Bing, Yahoo!, etc.);	4-5x	jogging;sport-specific;	Yes, after training	low-intensity cycling;	no effect	no effect	no effect	no effect	reduces muscle stiffness	reduces muscle stiffness	positively	positively	no effect	no effect	positively (i.e., reduces injury risk)	positively (i.e., reduces injury risk)	positively (i.e., reduces perceived pain)	positively (i.e., reduces perceived pain)	no effect	No	positively	positively	Yes
33	45603.5	45603.5	anonymous		Deutsch		Yes	Germany	18-30 years	High school diploma/graduation certificate	Trainer/Coach ;	1	Students;	Social Media (Youtube, Instagram, TikTok, etc.);Search Engines (Google, Bing, Yahoo!, etc.);	2-3x	dynamic stretching;jogging;mobilization;	Yes, after training	stretching;foam rolling;breathing work;	no effect	positively	negatively	positively	reduces muscle stiffness	reduces muscle stiffness	positively	positively	positively	positively	no effect	positively (i.e., reduces injury risk)	positively (i.e., reduces perceived pain)	positively (i.e., reduces perceived pain)	positively	Yes	positively	negatively	No
34	45603.5	45603.5	anonymous		Deutsch		Yes	Germany	18-30 years	High school diploma/graduation certificate	Trainer/Coach ;Teacher training in physical education and sports;	4	Students;	Social Media (Youtube, Instagram, TikTok, etc.);Scientific Databases (PubMed, Web of Science, Scopus, Google Scholar, etc.);Search Engines (Google, Bing, Yahoo!, etc.);Peers (other therapists, coaches, etc.);	>5x	combination of several of the above;	Yes, before and after training	stretching;foam rolling;protein intake;	no effect	positively	positively	no effect	reduces muscle stiffness	no effect	positively	positively	no effect	positively	positively (i.e., reduces injury risk)	no effect	no effect	positively (i.e., reduces perceived pain)	positively	No	no effect	positively	Yes
35	45603.5	45603.5	anonymous		Deutsch		Yes	Germany	18-30 years	High school diploma/graduation certificate	Trainer/Coach ;Teacher training in physical education and sports;	2	Students;	Social Media (Youtube, Instagram, TikTok, etc.);Scientific Databases (PubMed, Web of Science, Scopus, Google Scholar, etc.);Search Engines (Google, Bing, Yahoo!, etc.);	2-3x	jogging;dynamic stretching;mobilization;sport-specific;	No	stretching;protein intake;low-intensity jogging;	positively	positively	no effect	positively	reduces muscle stiffness	reduces muscle stiffness	positively	positively	positively	positively	no effect	positively (i.e., reduces injury risk)	positively (i.e., reduces perceived pain)	positively (i.e., reduces perceived pain)	positively	No	positively	positively	Unclear/I don't know
36	45603.5	45603.5	anonymous		Deutsch		Yes	Germany	18-30 years	High school diploma/graduation certificate	Trainer/Coach ;Teacher training in physical education and sports;	3	Students;	Social Media (Youtube, Instagram, TikTok, etc.);Scientific Databases (PubMed, Web of Science, Scopus, Google Scholar, etc.);	3-4x	dynamic stretching;jogging;mobilization;sport-specific;elastic bands;combination of several of the above;	No	stretching;protein intake;	positively	positively	no effect	no effect	reduces muscle stiffness	reduces muscle stiffness	positively	positively	no effect	positively	no effect	no effect	positively (i.e., reduces perceived pain)	positively (i.e., reduces perceived pain)	positively	No	no effect	no effect	Unclear/I don't know
37	45603.5	45603.5	anonymous		Deutsch		Yes	Germany	18-30 years	High school diploma/graduation certificate	Trainer/Coach ;Sport science;	16	Students;	Peers (other therapists, coaches, etc.);	3-4x	dynamic stretching;sport-specific;	Yes, after training	stretching;breathing work;	positively	positively	positively	positively	increases muscle stiffness	increases muscle stiffness	positively	positively	positively	positively	positively (i.e., reduces injury risk)	positively (i.e., reduces injury risk)	positively (i.e., reduces perceived pain)	positively (i.e., reduces perceived pain)	no effect	Yes	positively	positively	Yes
38	45603.5	45603.5	anonymous		Deutsch		Yes	Germany	18-30 years	High school diploma/graduation certificate	Trainer/Coach ;	6	Students;	Peers (other therapists, coaches, etc.);	2-3x	combination of several of the above;	No	stretching;	no effect	positively	no effect	positively	reduces muscle stiffness	no effect	positively	positively	no effect	no effect	no effect	no effect	positively (i.e., reduces perceived pain)	positively (i.e., reduces perceived pain)	positively	No	no effect	no effect	Unclear/I don't know
39	45603.5	45603.5	anonymous		Deutsch		Yes	Germany	18-30 years	Abitur	Trainer/Coach ;	1	Students;	Social Media (Youtube, Instagram, TikTok, etc.);Search Engines (Google, Bing, Yahoo!, etc.);Peers (other therapists, coaches, etc.);	>5x	foam rolling;dynamic stretching;mobilization;sport-specific;jogging;elastic bands;combination of several of the above;	Yes, before and after training	stretching;foam rolling;heat therapy;protein intake;	no effect	positively	positively	no effect	reduces muscle stiffness	reduces muscle stiffness	positively	positively	no effect	no effect	no effect	no effect	no effect	positively (i.e., reduces perceived pain)	positively	Yes	positively	no effect	Yes
40	45603.5	45603.5	anonymous		Deutsch		Yes	Saalfeld	18-30 years	High school diploma/graduation certificate	Trainer/Coach ;	7	Students;	Peers (other therapists, coaches, etc.);Search Engines (Google, Bing, Yahoo!, etc.);Scientific Databases (PubMed, Web of Science, Scopus, Google Scholar, etc.);	3-4x	jogging;	No	low-intensity jogging;	positively	positively	positively	no effect	no effect	reduces muscle stiffness	positively	positively	no effect	no effect	no effect	positively (i.e., reduces injury risk)	positively (i.e., reduces perceived pain)	positively (i.e., reduces perceived pain)	no effect	No	no effect	no effect	Unclear/I don't know
41	45603.5	45603.5	anonymous		Deutsch		Yes	Germany	18-30 years	High school diploma/graduation certificate	Trainer/Coach ;Teacher training in physical education and sports;	2	Students;	Social Media (Youtube, Instagram, TikTok, etc.);	4-5x	dynamic stretching;jogging;	Yes, after training	protein intake;	positively	positively	positively	positively	reduces muscle stiffness	reduces muscle stiffness	positively	positively	positively	positively	positively (i.e., reduces injury risk)	positively (i.e., reduces injury risk)	positively (i.e., reduces perceived pain)	positively (i.e., reduces perceived pain)	positively	Yes	positively	positively	Yes
42	45603.5	45603.5	anonymous		Deutsch		Yes	Germany	18-30 years	High school diploma/graduation certificate	Trainer/Coach ;Physiotherapy;Teacher training in physical education and sports;	2	Patients;Students;	Social Media (Youtube, Instagram, TikTok, etc.);Search Engines (Google, Bing, Yahoo!, etc.);Scientific Databases (PubMed, Web of Science, Scopus, Google Scholar, etc.);	1-2x	sport-specific;foam rolling;	Yes, after training	foam rolling;	positively	positively	positively	positively	reduces muscle stiffness	reduces muscle stiffness	positively	positively	positively	positively	positively (i.e., reduces injury risk)	positively (i.e., reduces injury risk)	positively (i.e., reduces perceived pain)	positively (i.e., reduces perceived pain)	positively	No	positively	positively	Yes
43	45603.5	45603.5	anonymous		Deutsch		Yes	Germany	18-30 years	High school diploma/graduation certificate	Trainer/Coach ;	4	Students;10-14 years old;	Peers (other therapists, coaches, etc.);Search Engines (Google, Bing, Yahoo!, etc.);	2-3x	jogging;sport-specific;	No	stretching;low-intensity jogging;	no effect	positively	no effect	positively	reduces muscle stiffness	reduces muscle stiffness	positively	positively	positively	positively	positively (i.e., reduces injury risk)	positively (i.e., reduces injury risk)	no effect	positively (i.e., reduces perceived pain)	positively	Yes	negatively	no effect	Unclear/I don't know
44	45603.5	45603.5	anonymous		Deutsch		Yes	Germany	18-30 years	High school diploma/graduation certificate	Teacher training in physical education and sports;	5	Students;	Online Courses;Social Media (Youtube, Instagram, TikTok, etc.);Scientific Databases (PubMed, Web of Science, Scopus, Google Scholar, etc.);	4-5x	combination of several of the above;	Yes, after training	foam rolling;stretching;low-intensity jogging;	positively	positively	negatively	positively	reduces muscle stiffness	reduces muscle stiffness	negatively	positively	positively	positively	negatively (i.e., increases injury risk)	no effect	positively (i.e., reduces perceived pain)	positively (i.e., reduces perceived pain)	positively	No	positively	negatively	No
45	45603.5	45603.5	anonymous		Deutsch		Yes	Jena	18-30 years	High school diploma/graduation certificate	Trainer/Coach ;Teacher training in physical education and sports;	8	Recreational athletes;Students;	Social Media (Youtube, Instagram, TikTok, etc.);Search Engines (Google, Bing, Yahoo!, etc.);	4-5x	dynamic stretching;mobilization;combination of several of the above;	No	stretching;protein intake;compression boots;	positively	positively	positively	positively	reduces muscle stiffness	reduces muscle stiffness	positively	positively	positively	positively	positively (i.e., reduces injury risk)	positively (i.e., reduces injury risk)	positively (i.e., reduces perceived pain)	positively (i.e., reduces perceived pain)	positively	Yes	negatively	negatively	Unclear/I don't know
46	45603.5	45603.5	anonymous		Deutsch		Yes	Germany	18-30 years	High school diploma/graduation certificate	Teacher training in physical education and sports;	5	Students;	Peers (other therapists, coaches, etc.);Scientific Databases (PubMed, Web of Science, Scopus, Google Scholar, etc.);Social Media (Youtube, Instagram, TikTok, etc.);	4-5x	combination of several of the above;	No	stretching;massage gun;	no effect	no effect	no effect	no effect	reduces muscle stiffness	no effect	positively	positively	positively	positively	no effect	no effect	positively (i.e., reduces perceived pain)	no effect	positively	No	no effect	positively	Unclear/I don't know
47	45603.5	45603.5	anonymous		Deutsch		Yes	Germany	18-30 years	High school diploma/graduation certificate	Trainer/Coach ;	1	Students;	Search Engines (Google, Bing, Yahoo!, etc.);Social Media (Youtube, Instagram, TikTok, etc.);Peers (other therapists, coaches, etc.);	3-4x	sport-specific;	Yes, after training	protein intake;massage gun;	no effect	no effect	positively	positively	reduces muscle stiffness	reduces muscle stiffness	positively	positively	positively	positively	positively (i.e., reduces injury risk)	positively (i.e., reduces injury risk)	positively (i.e., reduces perceived pain)	positively (i.e., reduces perceived pain)	positively	Yes	positively	positively	Yes
48	45603.5	45603.5	anonymous		Deutsch		Yes	Germany	18-30 years	High school diploma/graduation certificate	Trainer/Coach ;Teacher training in physical education and sports;	5	Students;	Online Courses;Search Engines (Google, Bing, Yahoo!, etc.);	3-4x	combination of several of the above;	Yes, after training	stretching;foam rolling;protein intake;low-intensity cycling;	no effect	positively	no effect	no effect	reduces muscle stiffness	no effect	positively	no effect	positively	no effect	positively (i.e., reduces injury risk)	positively (i.e., reduces injury risk)	no effect	no effect	positively	Yes	positively	positively	Yes
49	45603.6	45603.6	anonymous		Deutsch		Yes	Canada	40-50 years	PhD	Sport science;Trainer/Coach ;	10	Professional athletes;Recreational athletes;Students;Patients;	Scientific Databases (PubMed, Web of Science, Scopus, Google Scholar, etc.);Search Engines (Google, Bing, Yahoo!, etc.);	3-4x	dynamic stretching;jogging;sport-specific;	No	stretching;protein intake;massage gun;low-intensity jogging;	no effect	no effect	no effect	no effect	reduces muscle stiffness	no effect	no effect	positively	no effect	no effect	no effect	no effect	no effect	no effect	positively	Yes	no effect	no effect	Unclear/I don't know
50	45603.6	45603.6	anonymous		English (United Kingdom)‎		Yes	Canada	30-40 years	Master	Teacher training in physical education and sports;Sport science;Trainer/Coach ;	6	Recreational athletes;Students;	Scientific Databases (PubMed, Web of Science, Scopus, Google Scholar, etc.);Search Engines (Google, Bing, Yahoo!, etc.);Online Courses;Social Media (Youtube, Instagram, TikTok, etc.);	3-4x	static streching;dynamic stretching;mobilization;	No	stretching;protein intake;	positively	positively	positively	positively	reduces muscle stiffness	reduces muscle stiffness	positively	positively	positively	positively	positively (i.e., reduces injury risk)	positively (i.e., reduces injury risk)	positively (i.e., reduces perceived pain)	positively (i.e., reduces perceived pain)	positively	No	no effect	negatively	Yes
51	45603.7	45603.7	anonymous		English (United Kingdom)‎		Yes	Portugal	18-30 years	High school diploma/graduation certificate	Trainer/Coach ;	1	Students;	Social Media (Youtube, Instagram, TikTok, etc.);Search Engines (Google, Bing, Yahoo!, etc.);Peers (other therapists, coaches, etc.);	3-4x	combination of several of the above;	No	protein intake;low-intensity cycling;heat therapy;massage gun;	positively	positively	positively	positively	reduces muscle stiffness	reduces muscle stiffness	no effect	positively	positively	positively	positively (i.e., reduces injury risk)	positively (i.e., reduces injury risk)	positively (i.e., reduces perceived pain)	positively (i.e., reduces perceived pain)	positively	No	positively	positively	Yes
52	45603.8	45603.8	anonymous		English (United Kingdom)‎		Yes	Portugal	18-30 years	High school diploma/graduation certificate	No experience;	0	none ;	Online Courses;Social Media (Youtube, Instagram, TikTok, etc.);Scientific Databases (PubMed, Web of Science, Scopus, Google Scholar, etc.);	3-4x	sport-specific;	Yes, before and after training	heat therapy;protein intake;massage gun;	no effect	positively	positively	positively	reduces muscle stiffness	reduces muscle stiffness	positively	positively	positively	positively	no effect	positively (i.e., reduces injury risk)	positively (i.e., reduces perceived pain)	positively (i.e., reduces perceived pain)	positively	No	positively	positively	Yes
53	45603.9	45603.9	anonymous		Deutsch		Yes	Portugal	18-30 years	High school diploma/graduation certificate	No experience;	0	Students;	Social Media (Youtube, Instagram, TikTok, etc.);Peers (other therapists, coaches, etc.);Scientific Databases (PubMed, Web of Science, Scopus, Google Scholar, etc.);	3-4x	dynamic stretching;foam rolling;	Yes, after training	foam rolling;	positively	positively	no effect	positively	no effect	increases muscle stiffness	positively	positively	positively	positively	no effect	positively (i.e., reduces injury risk)	positively (i.e., reduces perceived pain)	positively (i.e., reduces perceived pain)	positively	Yes	no effect	positively	Yes
54	45603.9	45603.9	anonymous		English (United Kingdom)‎		Yes	Portugal	18-30 years	High school diploma/graduation certificate	No experience;	10	Professional athletes;Recreational athletes;	Social Media (Youtube, Instagram, TikTok, etc.);Search Engines (Google, Bing, Yahoo!, etc.);Peers (other therapists, coaches, etc.);	2-3x	dynamic stretching;	No	foam rolling;	positively	positively	negatively	negatively	no effect	no effect	no effect	positively	no effect	no effect	positively (i.e., reduces injury risk)	positively (i.e., reduces injury risk)	no effect	no effect	positively	Yes	positively	positively	No
55	45604.7	45604.7	anonymous		English (United Kingdom)‎		Yes	Canada	30-40 years	Master	Sport science;Trainer/Coach ;Teacher training in physical education and sports;	15	Professional athletes;Recreational athletes;Patients;Students;	Peers (other therapists, coaches, etc.);Social Media (Youtube, Instagram, TikTok, etc.);	2-3x	dynamic stretching;mobilization;	No	stretching;	positively	no effect	positively	no effect	reduces muscle stiffness	reduces muscle stiffness	positively	positively	positively	positively	no effect	positively (i.e., reduces injury risk)	no effect	no effect	positively	Yes	no effect	no effect	Yes
56	45605.5	45605.5	anonymous		Deutsch		Yes	Portugal	30-40 years	PhD	Sport science;	10	Students;	Scientific Databases (PubMed, Web of Science, Scopus, Google Scholar, etc.);Peers (other therapists, coaches, etc.);	3-4x	dynamic stretching;sport-specific;	No	protein intake;low-intensity jogging;	no effect	no effect	no effect	no effect	no effect	no effect	no effect	no effect	no effect	no effect	no effect	no effect	positively (i.e., reduces perceived pain)	positively (i.e., reduces perceived pain)	no effect	No	no effect	no effect	No
57	45605.5	45605.5	anonymous		English (United Kingdom)‎		Yes	Portugal	30-40 years	Bachelor	Physiotherapy;Sports therapy;	7	Professional athletes;Recreational athletes;Patients;	Scientific Databases (PubMed, Web of Science, Scopus, Google Scholar, etc.);	3-4x	jogging;sport-specific;	No	Sleep;	positively	no effect	no effect	no effect	no effect	no effect	no effect	no effect	no effect	no effect	no effect	no effect	no effect	no effect	positively	Yes	no effect	no effect	No
58	45605.5	45605.5	anonymous		English (United Kingdom)‎		Yes	Portugal	30-40 years	Bachelor	Physiotherapy;Sports therapy;	15	Recreational athletes;Patients;Professional athletes;	Scientific Databases (PubMed, Web of Science, Scopus, Google Scholar, etc.);Online Courses;Peers (other therapists, coaches, etc.);	1-2x	combination of several of the above;	No	stretching;cryotherapy/ice bathing;protein intake;massage gun;compression boots;low-intensity cycling;heat therapy;	positively	no effect	positively	no effect	reduces muscle stiffness	reduces muscle stiffness	positively	positively	positively	positively	no effect	positively (i.e., reduces injury risk)	positively (i.e., reduces perceived pain)	positively (i.e., reduces perceived pain)	positively	Yes	positively	no effect	Yes
59	45605.5	45605.5	anonymous		English (United Kingdom)‎		Yes	Portugal	18-30 years	High school diploma/graduation certificate	Nutritionist;	1	Professional athletes;	Scientific Databases (PubMed, Web of Science, Scopus, Google Scholar, etc.);Online Courses;Peers (other therapists, coaches, etc.);Search Engines (Google, Bing, Yahoo!, etc.);Social Media (Youtube, Instagram, TikTok, etc.);	2-3x	combination of several of the above;	No	protein intake;	positively	positively	positively	positively	reduces muscle stiffness	reduces muscle stiffness	positively	positively	positively	positively	positively (i.e., reduces injury risk)	positively (i.e., reduces injury risk)	positively (i.e., reduces perceived pain)	positively (i.e., reduces perceived pain)	positively	Yes	positively	positively	Unclear/I don't know
60	45605.5	45605.5	anonymous		Deutsch		Yes	Portugal	30-40 years	Bachelor	Physiotherapy;Sport science;Trainer/Coach ;	12	Professional athletes;	Social Media (Youtube, Instagram, TikTok, etc.);Scientific Databases (PubMed, Web of Science, Scopus, Google Scholar, etc.);Online Courses;	>5x	combination of several of the above;	No	cryotherapy/ice bathing;compression boots;low-intensity cycling;	positively	no effect	no effect	no effect	reduces muscle stiffness	no effect	no effect	no effect	no effect	no effect	no effect	no effect	positively (i.e., reduces perceived pain)	no effect	positively	No	positively	no effect	Unclear/I don't know
61	45605.5	45605.5	anonymous		Deutsch		Yes	Portugal	30-40 years	Master	Sport science;Sports therapy;	7	Professional athletes;Recreational athletes;Patients;	Scientific Databases (PubMed, Web of Science, Scopus, Google Scholar, etc.);Search Engines (Google, Bing, Yahoo!, etc.);Online Courses;Peers (other therapists, coaches, etc.);Social Media (Youtube, Instagram, TikTok, etc.);	2-3x	jogging;	No	stretching;	no effect	no effect	no effect	no effect	reduces muscle stiffness	no effect	positively	no effect	positively	positively	no effect	no effect	positively (i.e., reduces perceived pain)	no effect	positively	Yes	no effect	no effect	Unclear/I don't know
62	45605.5	45605.5	anonymous		Deutsch		Yes	Potugal	30-40 years	High school diploma/graduation certificate	Physiotherapy;	12	Professional athletes;Patients;	Scientific Databases (PubMed, Web of Science, Scopus, Google Scholar, etc.);Online Courses;Peers (other therapists, coaches, etc.);	3-4x	combination of several of the above;	Yes, before and after training	stretching;foam rolling;cryotherapy/ice bathing;heat therapy;protein intake;compression boots;	positively	positively	positively	no effect	reduces muscle stiffness	no effect	positively	no effect	positively	no effect	no effect	no effect	positively (i.e., reduces perceived pain)	no effect	positively	Yes	no effect	positively	Yes
63	45605.5	45605.5	anonymous		English (United Kingdom)‎		Yes	Portugal	40-50 years	Bachelor	Physiotherapy;Osteopathy;Sports therapy;	15	Professional athletes;	Online Courses;Peers (other therapists, coaches, etc.);Search Engines (Google, Bing, Yahoo!, etc.);Social Media (Youtube, Instagram, TikTok, etc.);Scientific Databases (PubMed, Web of Science, Scopus, Google Scholar, etc.);	>5x	mobilization;combination of several of the above;	Yes, before and after training	foam rolling;cryotherapy/ice bathing;protein intake;massage gun;compression boots;low-intensity cycling;	positively	positively	positively	positively	reduces muscle stiffness	reduces muscle stiffness	positively	positively	positively	positively	positively (i.e., reduces injury risk)	positively (i.e., reduces injury risk)	positively (i.e., reduces perceived pain)	positively (i.e., reduces perceived pain)	positively	No	positively	positively	Yes
64	45605.6	45605.6	anonymous		Deutsch		Yes	Portugal	30-40 years	PhD	Sport science;Teacher training in physical education and sports;Trainer/Coach ;	3	Professional athletes;Students;	Scientific Databases (PubMed, Web of Science, Scopus, Google Scholar, etc.);Online Courses;	>5x	sport-specific;foam rolling;mobilization;	Yes, before training	protein intake;	positively	no effect	no effect	no effect	reduces muscle stiffness	no effect	positively	no effect	no effect	no effect	negatively (i.e., increases injury risk)	positively (i.e., reduces injury risk)	positively (i.e., reduces perceived pain)	no effect	positively	Yes	positively	negatively	Yes
65	45605.8	45605.8	anonymous		English (United Kingdom)‎		Yes	Portugal	18-30 years	Bachelor	Physiotherapy;	6	Patients;	Search Engines (Google, Bing, Yahoo!, etc.);Scientific Databases (PubMed, Web of Science, Scopus, Google Scholar, etc.);Social Media (Youtube, Instagram, TikTok, etc.);	>5x	dynamic stretching;	Yes, after training	low-intensity cycling;	positively	positively	positively	positively	reduces muscle stiffness	reduces muscle stiffness	positively	positively	positively	positively	positively (i.e., reduces injury risk)	positively (i.e., reduces injury risk)	positively (i.e., reduces perceived pain)	positively (i.e., reduces perceived pain)	positively	Yes	no effect	positively	Yes
66	45606.7	45606.7	anonymous		Deutsch		Yes	Portugal	18-30 years	Master	Physiotherapy;	3	Patients;	Scientific Databases (PubMed, Web of Science, Scopus, Google Scholar, etc.);Peers (other therapists, coaches, etc.);	2-3x	dynamic stretching;	No	low-intensity cycling;low-intensity jogging;breathing work;	no effect	positively	no effect	no effect	no effect	reduces muscle stiffness	positively	positively	positively	positively	no effect	no effect	no effect	no effect	positively	No	no effect	no effect	No
67	45606.7	45606.7	anonymous		English (United Kingdom)‎		Yes	US	50-60 years	PhD	Sport science;Trainer/Coach ;Physiotherapy;Sports therapy;	32	Patients;Students;	Scientific Databases (PubMed, Web of Science, Scopus, Google Scholar, etc.);Peers (other therapists, coaches, etc.);emailed table of contents;	4-5x	walking;	No	stretching;	positively	no effect	no effect	no effect	reduces muscle stiffness	no effect	no effect	no effect	no effect	positively	no effect	no effect	positively (i.e., reduces perceived pain)	no effect	positively	No	positively	positively	Yes
68	45607.1	45607.1	anonymous		English (United Kingdom)‎		Yes	Canada	40-50 years	PhD	Sport science;Trainer/Coach ;Physiotherapy;Sports therapy;Teacher training in physical education and sports;Ergotherapy/Occupational therapy;	25	Professional athletes;Recreational athletes;Patients;Students;General Population;	Social Media (Youtube, Instagram, TikTok, etc.);Scientific Databases (PubMed, Web of Science, Scopus, Google Scholar, etc.);Search Engines (Google, Bing, Yahoo!, etc.);Peers (other therapists, coaches, etc.);	4-5x	combination of several of the above;	Yes, before and after training	foam rolling;stretching;protein intake;	positively	positively	positively	no effect	reduces muscle stiffness	reduces muscle stiffness	positively	positively	positively	positively	positively (i.e., reduces injury risk)	positively (i.e., reduces injury risk)	positively (i.e., reduces perceived pain)	positively (i.e., reduces perceived pain)	positively	No	positively	positively	Yes
69	45607.6	45607.6	anonymous		Deutsch		Yes	Portugal	30-40 years	PhD	Trainer/Coach ;Sport science;	12	Professional athletes;	Scientific Databases (PubMed, Web of Science, Scopus, Google Scholar, etc.);	>5x	combination of several of the above;	Yes, before training	compression boots;protein intake;heat therapy;	no effect	no effect	no effect	no effect	no effect	no effect	no effect	positively	positively	no effect	no effect	no effect	positively (i.e., reduces perceived pain)	positively (i.e., reduces perceived pain)	positively	No	no effect	no effect	Unclear/I don't know
70	45609.6	45609.6	anonymous		Deutsch		Yes	Germany	30-40 years	German Diplom	No experience;	0	Don't have any;	Social Media (Youtube, Instagram, TikTok, etc.);Search Engines (Google, Bing, Yahoo!, etc.);Online Courses;	>5x	dynamic stretching;mobilization;	Yes, after training	stretching;foam rolling;protein intake;compression boots;	positively	positively	positively	positively	reduces muscle stiffness	reduces muscle stiffness	positively	positively	positively	positively	positively (i.e., reduces injury risk)	positively (i.e., reduces injury risk)	positively (i.e., reduces perceived pain)	positively (i.e., reduces perceived pain)	positively	Yes	no effect	no effect	Unclear/I don't know
71	45609.8	45609.8	anonymous		Deutsch		Yes	Germany	30-40 years	Bachelor	Sport science;Trainer/Coach ;Physiotherapy;Sports therapy;Teacher training in physical education and sports;	14	Patients;Professional athletes;Recreational athletes;	Peers (other therapists, coaches, etc.);Scientific Databases (PubMed, Web of Science, Scopus, Google Scholar, etc.);Social Media (Youtube, Instagram, TikTok, etc.);	>5x	combination of several of the above;	Yes, after training	stretching;foam rolling;protein intake;massage gun;	positively	no effect	negatively	no effect	reduces muscle stiffness	reduces muscle stiffness	positively	no effect	no effect	positively	negatively (i.e., increases injury risk)	negatively (i.e., increases injury risk)	positively (i.e., reduces perceived pain)	positively (i.e., reduces perceived pain)	positively	Yes	no effect	no effect	No
72	45610.3	45610.3	anonymous		English (United Kingdom)‎		Yes	Austria	18-30 years	Bachelor	Physiotherapy;	2	Patients;Students;Recreational athletes;	Search Engines (Google, Bing, Yahoo!, etc.);	>5x	sport-specific;mobilization;	Yes, after training	stretching;foam rolling;heat therapy;cryotherapy/ice bathing;protein intake;low-intensity cycling;	no effect	no effect	positively	positively	reduces muscle stiffness	reduces muscle stiffness	positively	positively	positively	positively	positively (i.e., reduces injury risk)	positively (i.e., reduces injury risk)	positively (i.e., reduces perceived pain)	positively (i.e., reduces perceived pain)	positively	Yes	no effect	no effect	Yes
73	45610.3	45610.3	anonymous		Deutsch		Yes	Austria	40-50 years	Master	No experience;	25	Students;	Search Engines (Google, Bing, Yahoo!, etc.);	2-3x	sport-specific;	Yes, after training	massage gun;	positively	positively	positively	positively	increases muscle stiffness	reduces muscle stiffness	positively	positively	positively	no effect	positively (i.e., reduces injury risk)	positively (i.e., reduces injury risk)	positively (i.e., reduces perceived pain)	positively (i.e., reduces perceived pain)	no effect	Yes	positively	positively	Unclear/I don't know
74	45719.6	45719.6	anonymous		Deutsch		Yes	Canada	18-30 years	Master	Physiotherapy;Sport science;	5	Patients;	Scientific Databases (PubMed, Web of Science, Scopus, Google Scholar, etc.);	3-4x	jogging;sport-specific;	No	Nothing ;	no effect	no effect	no effect	no effect	no effect	no effect	no effect	no effect	no effect	no effect	no effect	no effect	no effect	no effect	no effect	No	no effect	no effect	No
75	45719.6	45719.6	anonymous		Deutsch		Yes	United States	18-30 years	Bachelor	Trainer/Coach ;	4	College athletes;	Scientific Databases (PubMed, Web of Science, Scopus, Google Scholar, etc.);Peers (other therapists, coaches, etc.);Search Engines (Google, Bing, Yahoo!, etc.);	3-4x	combination of several of the above;	Yes, after training	foam rolling;stretching;protein intake;	positively	no effect	no effect	no effect	reduces muscle stiffness	no effect	no effect	no effect	no effect	positively	positively (i.e., reduces injury risk)	no effect	positively (i.e., reduces perceived pain)	no effect	positively	Yes	positively	positively	Unclear/I don't know
76	45719.6	45719.6	anonymous		English (United Kingdom)‎		Yes	Canada	30-40 years	PhD	Sport science;	15	Students;	Scientific Databases (PubMed, Web of Science, Scopus, Google Scholar, etc.);Search Engines (Google, Bing, Yahoo!, etc.);	2-3x	general warm-up;	No	None;	positively	positively	positively	positively	no effect	no effect	no effect	no effect	no effect	positively	no effect	no effect	positively (i.e., reduces perceived pain)	positively (i.e., reduces perceived pain)	positively	No	no effect	no effect	Unclear/I don't know
77	45719.6	45719.6	anonymous		Deutsch		Yes	Canada	18-30 years	Master	Sport science;Trainer/Coach ;Physiotherapy;Sports therapy;	3	Recreational athletes;Patients;Students;	Social Media (Youtube, Instagram, TikTok, etc.);Scientific Databases (PubMed, Web of Science, Scopus, Google Scholar, etc.);Search Engines (Google, Bing, Yahoo!, etc.);Online Courses;Peers (other therapists, coaches, etc.);	3-4x	foam rolling;dynamic stretching;jogging;mobilization;sport-specific;elastic bands;combination of several of the above;	Yes, before and after training	stretching;foam rolling;heat therapy;protein intake;massage gun;low-intensity cycling;	positively	positively	positively	no effect	reduces muscle stiffness	reduces muscle stiffness	positively	positively	positively	positively	positively (i.e., reduces injury risk)	positively (i.e., reduces injury risk)	positively (i.e., reduces perceived pain)	no effect	positively	Yes	positively	positively	Yes
78	45719.6	45719.6	anonymous		English (United Kingdom)‎		Yes	Israel	30-40 years	Master	Sport science;Trainer/Coach ;Teacher training in physical education and sports;	10	Recreational athletes;Professional athletes;	Social Media (Youtube, Instagram, TikTok, etc.);Scientific Databases (PubMed, Web of Science, Scopus, Google Scholar, etc.);Online Courses;Peers (other therapists, coaches, etc.);	>5x	combination of several of the above;	Yes, before and after training	stretching;foam rolling;cryotherapy/ice bathing;compression boots;low-intensity jogging;	positively	positively	positively	positively	reduces muscle stiffness	reduces muscle stiffness	positively	positively	positively	positively	positively (i.e., reduces injury risk)	positively (i.e., reduces injury risk)	positively (i.e., reduces perceived pain)	positively (i.e., reduces perceived pain)	positively	Yes	positively	positively	Yes
79	45719.7	45719.7	anonymous		Deutsch		Yes	Sweden	18-30 years	Master	Trainer/Coach ;Sport science;	2	Recreational athletes;Students;	Scientific Databases (PubMed, Web of Science, Scopus, Google Scholar, etc.);Social Media (Youtube, Instagram, TikTok, etc.);	4-5x	dynamic stretching;foam rolling;elastic bands;mobilization;	Yes, before and after training	massage gun;protein intake;foam rolling;stretching;	positively	no effect	negatively	no effect	reduces muscle stiffness	no effect	positively	no effect	no effect	no effect	no effect	no effect	positively (i.e., reduces perceived pain)	no effect	positively	No	positively	negatively	Yes
80	45719.7	45719.7	anonymous		English (United Kingdom)‎		Yes	Portugal	30-40 years	PhD	Sport science;Trainer/Coach ;Teacher training in physical education and sports;	14	Students;Patients;	Scientific Databases (PubMed, Web of Science, Scopus, Google Scholar, etc.);	>5x	low-load resistance-based exercises;	No	bath;	no effect	no effect	no effect	no effect	no effect	no effect	no effect	no effect	no effect	no effect	no effect	no effect	no effect	no effect	no effect	No	no effect	no effect	No
81	45719.7	45719.7	anonymous		English (United Kingdom)‎		Yes	Canada	40-50 years	PhD	Sport science;Trainer/Coach ;Sports therapy;	15	Recreational athletes;	Social Media (Youtube, Instagram, TikTok, etc.);Scientific Databases (PubMed, Web of Science, Scopus, Google Scholar, etc.);	1-2x	static streching;jogging;dynamic stretching;	Yes, after training	stretching;foam rolling;low-intensity jogging;	positively	positively	positively	positively	reduces muscle stiffness	reduces muscle stiffness	positively	positively	positively	positively	positively (i.e., reduces injury risk)	positively (i.e., reduces injury risk)	positively (i.e., reduces perceived pain)	positively (i.e., reduces perceived pain)	positively	Yes	positively	positively	Yes
82	45719.8	45719.8	anonymous		English (United Kingdom)‎		Yes	Canada	50-60 years	Md, and masters	No experience;	0	Patients;	Social Media (Youtube, Instagram, TikTok, etc.);Peers (other therapists, coaches, etc.);	4-5x	dynamic stretching;mobilization;	Yes, after training	stretching;foam rolling;protein intake;massage gun;	no effect	positively	no effect	positively	reduces muscle stiffness	reduces muscle stiffness	no effect	positively	positively	positively	no effect	no effect	no effect	no effect	no effect	No	no effect	no effect	Unclear/I don't know
83	45719.8	45719.8	anonymous		English (United Kingdom)‎		Yes	Tunisia	30-40 years	PhD	Sport science;Trainer/Coach ;	5	Recreational athletes;	Scientific Databases (PubMed, Web of Science, Scopus, Google Scholar, etc.);	2-3x	dynamic stretching;sport-specific;combination of several of the above;	Yes, after training	foam rolling;cryotherapy/ice bathing;	positively	no effect	no effect	no effect	no effect	no effect	no effect	no effect	no effect	no effect	no effect	no effect	no effect	no effect	no effect	No	no effect	no effect	No
84	45719.8	45719.8	anonymous		Deutsch		Yes	Porto	18-30 years	High school diploma/graduation certificate	Sport science;	1	Recreational athletes;	Scientific Databases (PubMed, Web of Science, Scopus, Google Scholar, etc.);Social Media (Youtube, Instagram, TikTok, etc.);	3-4x	jogging;elastic bands;	No	stretching;	no effect	no effect	positively	positively	reduces muscle stiffness	no effect	no effect	no effect	negatively	positively	positively (i.e., reduces injury risk)	positively (i.e., reduces injury risk)	positively (i.e., reduces perceived pain)	positively (i.e., reduces perceived pain)	negatively	Yes	positively	positively	Yes
85	45719.8	45719.8	anonymous		English (United Kingdom)‎		Yes	Scotland	>60 years	PhD	Sport science;	25	Professional athletes;	Scientific Databases (PubMed, Web of Science, Scopus, Google Scholar, etc.);Peers (other therapists, coaches, etc.);	3-4x	dynamic stretching;combination of several of the above;	No	stretching;Rest;	positively	positively	no effect	no effect	reduces muscle stiffness	no effect	positively	positively	no effect	no effect	no effect	no effect	no effect	no effect	positively	No	positively	no effect	Yes
86	45719.9	45719.9	anonymous		Deutsch		Yes	Portugal	18-30 years	Bachelor	Sport science;Trainer/Coach ;Teacher training in physical education and sports;	2	Recreational athletes;	Scientific Databases (PubMed, Web of Science, Scopus, Google Scholar, etc.);Peers (other therapists, coaches, etc.);Social Media (Youtube, Instagram, TikTok, etc.);Search Engines (Google, Bing, Yahoo!, etc.);Online Courses;	4-5x	dynamic stretching;sport-specific;	No	protein intake;low-intensity jogging;low-intensity cycling;	positively	no effect	no effect	no effect	no effect	no effect	no effect	no effect	no effect	no effect	no effect	no effect	positively (i.e., reduces perceived pain)	no effect	positively	Yes	positively	no effect	Unclear/I don't know
87	45719.9	45719.9	anonymous		English (United Kingdom)‎		Yes	Portugal	18-30 years	Bachelor	Sports therapy;Trainer/Coach ;Sport science;	5	Patients;Recreational athletes;	Scientific Databases (PubMed, Web of Science, Scopus, Google Scholar, etc.);	4-5x	sport-specific;	No	breathing work;	positively	positively	no effect	no effect	reduces muscle stiffness	reduces muscle stiffness	no effect	no effect	no effect	positively	no effect	no effect	positively (i.e., reduces perceived pain)	positively (i.e., reduces perceived pain)	negatively	Yes	no effect	no effect	No
88	45719.9	45719.9	anonymous		English (United Kingdom)‎		Yes	Switzerland	30-40 years	Master	Sport science;Trainer/Coach ;Teacher training in physical education and sports;	15	Professional athletes;Recreational athletes;Students;	Scientific Databases (PubMed, Web of Science, Scopus, Google Scholar, etc.);	4-5x	sport-specific;	No	I don’t use any;	no effect	no effect	no effect	no effect	no effect	no effect	no effect	no effect	no effect	no effect	no effect	no effect	no effect	no effect	no effect	Yes	negatively	negatively	No
89	45719.9	45719.9	anonymous		English (United Kingdom)‎		Yes	Portugal	18-30 years	High school diploma/graduation certificate	No experience;	0	.;	Scientific Databases (PubMed, Web of Science, Scopus, Google Scholar, etc.);Social Media (Youtube, Instagram, TikTok, etc.);Search Engines (Google, Bing, Yahoo!, etc.);Peers (other therapists, coaches, etc.);Online Courses;	4-5x	Exercise or sport with lower weights or lower intensity respectively ;	No	low-intensity cycling;compression boots;protein intake;massage gun;	negatively	positively	negatively	positively	no effect	reduces muscle stiffness	no effect	positively	positively	no effect	negatively (i.e., increases injury risk)	negatively (i.e., increases injury risk)	negatively (i.e., increases perceived pain)	negatively (i.e., increases perceived pain)	positively	Yes	negatively	negatively	Unclear/I don't know
90	45720	45720.1	anonymous		English (United Kingdom)‎		Yes	Canada	40-50 years	Bachelor	Physiotherapy;	22	Recreational athletes;Patients;Students;	Scientific Databases (PubMed, Web of Science, Scopus, Google Scholar, etc.);Search Engines (Google, Bing, Yahoo!, etc.);Online Courses;Social Media (Youtube, Instagram, TikTok, etc.);	2-3x	Lightweight sets ;	No	Sleep and proper nutrition ;	no effect	no effect	negatively	no effect	reduces muscle stiffness	no effect	no effect	no effect	no effect	positively	no effect	no effect	positively (i.e., reduces perceived pain)	positively (i.e., reduces perceived pain)	no effect	Yes	no effect	negatively	No
91	45720.4	45720.4	anonymous		English (United Kingdom)‎		Yes	Germany	18-30 years	Master	Sport science;Trainer/Coach ;Sports therapy;	7	Professional athletes;Patients;	Scientific Databases (PubMed, Web of Science, Scopus, Google Scholar, etc.);Social Media (Youtube, Instagram, TikTok, etc.);Search Engines (Google, Bing, Yahoo!, etc.);	4-5x	mobilization;static streching;sport-specific;Rope jumping, low impact plyometrics fast/slow contact time and isometric contractions ;	No	protein intake;cryotherapy/ice bathing;Sleep or rest ;	no effect	no effect	no effect	no effect	no effect	no effect	no effect	no effect	no effect	no effect	no effect	no effect	no effect	no effect	no effect	Yes	no effect	no effect	No
92	45720.4	45720.4	anonymous		Deutsch		Yes	PUNE, India	18-30 years	PhD	Sport science;Trainer/Coach ;	3	Students;Recreational athletes;	Scientific Databases (PubMed, Web of Science, Scopus, Google Scholar, etc.);Search Engines (Google, Bing, Yahoo!, etc.);Social Media (Youtube, Instagram, TikTok, etc.);	>5x	dynamic stretching;mobilization;elastic bands;	No	foam rolling;stretching;protein intake;	positively	positively	no effect	positively	reduces muscle stiffness	reduces muscle stiffness	positively	positively	positively	positively	positively (i.e., reduces injury risk)	positively (i.e., reduces injury risk)	negatively (i.e., increases perceived pain)	positively (i.e., reduces perceived pain)	positively	No	positively	positively	Unclear/I don't know
93	45720.6	45720.6	anonymous		English (United Kingdom)‎		Yes	Portugal	30-40 years	Master	Sport science;Trainer/Coach ;	15	Recreational athletes;	Scientific Databases (PubMed, Web of Science, Scopus, Google Scholar, etc.);Research Gate;	4-5x	dynamic stretching;combination of several of the above;	No	massage gun;	positively	positively	positively	positively	reduces muscle stiffness	reduces muscle stiffness	positively	positively	positively	positively	positively (i.e., reduces injury risk)	positively (i.e., reduces injury risk)	positively (i.e., reduces perceived pain)	positively (i.e., reduces perceived pain)	positively	No	no effect	no effect	Yes
94	45720.7	45720.7	anonymous		English (United Kingdom)‎		Yes	Canada	30-40 years	PhD	Sport science;Trainer/Coach ;Sports therapy;	5	Recreational athletes;Patients;Students;	Scientific Databases (PubMed, Web of Science, Scopus, Google Scholar, etc.);Social Media (Youtube, Instagram, TikTok, etc.);Peers (other therapists, coaches, etc.);	3-4x	dynamic stretching;sport-specific;jogging;combination of several of the above;foam rolling;	Yes, after training	foam rolling;protein intake;stretching;	positively	no effect	no effect	no effect	no effect	no effect	no effect	no effect	no effect	no effect	positively (i.e., reduces injury risk)	no effect	positively (i.e., reduces perceived pain)	no effect	positively	No	no effect	positively	Yes
95	45722	45722	anonymous		English (United Kingdom)‎		Yes	Canada	18-30 years	Master	Kinesiology;	1	Recreational athletes;Patients;	Online Courses;Social Media (Youtube, Instagram, TikTok, etc.);Scientific Databases (PubMed, Web of Science, Scopus, Google Scholar, etc.);	3-4x	jogging;	No	foam rolling;stretching;protein intake;heat therapy;	no effect	no effect	positively	positively	reduces muscle stiffness	no effect	positively	no effect	no effect	positively	no effect	no effect	positively (i.e., reduces perceived pain)	no effect	positively	Yes	positively	positively	Yes
96	45723.5	45723.5	anonymous		English (United Kingdom)‎		Yes	Australia	30-40 years	PhD	Sport science;Physiotherapy;	13	Recreational athletes;Students;	Scientific Databases (PubMed, Web of Science, Scopus, Google Scholar, etc.);	>5x	No warm-up;	No	Sleep and nutrition ;	positively	no effect	negatively	no effect	reduces muscle stiffness	no effect	no effect	no effect	no effect	no effect	no effect	no effect	positively (i.e., reduces perceived pain)	no effect	positively	Yes	positively	no effect	No
97	45725	45725	anonymous		English (United Kingdom)‎		Yes	Canada	30-40 years	Master	Trainer/Coach ;	2	Recreational athletes;	Scientific Databases (PubMed, Web of Science, Scopus, Google Scholar, etc.);Peers (other therapists, coaches, etc.);	2-3x	foam rolling;static streching;mobilization;elastic bands;	Yes, before and after training	stretching;foam rolling;heat therapy;protein intake;massage gun;low-intensity cycling;	positively	no effect	positively	no effect	reduces muscle stiffness	no effect	positively	no effect	no effect	positively	positively (i.e., reduces injury risk)	no effect	positively (i.e., reduces perceived pain)	no effect	positively	No	no effect	positively	Yes
98	45725.7	45725.7	anonymous		Deutsch		Yes	Canada	18-30 years	Master	No experience;	0	NA;	Scientific Databases (PubMed, Web of Science, Scopus, Google Scholar, etc.);	1-2x	static streching;	No	None;	positively	positively	no effect	no effect	reduces muscle stiffness	reduces muscle stiffness	positively	positively	no effect	positively	positively (i.e., reduces injury risk)	positively (i.e., reduces injury risk)	positively (i.e., reduces perceived pain)	positively (i.e., reduces perceived pain)	positively	No	positively	positively	Yes
99	45730.4	45730.4	anonymous		English (United Kingdom)‎		Yes	United States	18-30 years	Master	Sport science;Trainer/Coach ;	3	Recreational athletes;Professional athletes;	Scientific Databases (PubMed, Web of Science, Scopus, Google Scholar, etc.);Social Media (Youtube, Instagram, TikTok, etc.);Search Engines (Google, Bing, Yahoo!, etc.);Peers (other therapists, coaches, etc.);	4-5x	dynamic stretching;sport-specific;	No	heat therapy;protein intake;	positively	no effect	no effect	no effect	reduces muscle stiffness	no effect	no effect	no effect	no effect	negatively	no effect	no effect	positively (i.e., reduces perceived pain)	no effect	positively	No	positively	positively	No
100	45730.4	45730.4	anonymous		English (United Kingdom)‎		Yes	Ireland	30-40 years	Master	Sport science;Trainer/Coach ;Teacher training in physical education and sports;	15	Recreational athletes;Professional athletes;Students;	Social Media (Youtube, Instagram, TikTok, etc.);Scientific Databases (PubMed, Web of Science, Scopus, Google Scholar, etc.);Online Courses;Peers (other therapists, coaches, etc.);	4-5x	static streching;foam rolling;dynamic stretching;mobilization;sport-specific;combination of several of the above;elastic bands;	Yes, before and after training	stretching;foam rolling;protein intake;	positively	positively	positively	no effect	reduces muscle stiffness	no effect	positively	positively	positively	negatively	no effect	no effect	no effect	positively (i.e., reduces perceived pain)	positively	No	positively	positively	Yes
101	45730.4	45730.4	anonymous		Deutsch		No
102	45730.4	45730.4	anonymous		English (United Kingdom)‎		Yes	Canada	30-40 years	Bachelor	Sport science;Trainer/Coach ;Teacher training in physical education and sports;	10	Professional athletes;Students;	Social Media (Youtube, Instagram, TikTok, etc.);Peers (other therapists, coaches, etc.);Scientific Databases (PubMed, Web of Science, Scopus, Google Scholar, etc.);	3-4x	dynamic stretching;mobilization;combination of several of the above;elastic bands;	Yes, before training	protein intake;compression boots;breathing work;stretching;	positively	no effect	no effect	no effect	reduces muscle stiffness	reduces muscle stiffness	positively	positively	positively	positively	no effect	no effect	positively (i.e., reduces perceived pain)	positively (i.e., reduces perceived pain)	no effect	No	no effect	no effect	Yes
103	45730.4	45730.4	anonymous		Deutsch		Yes	Germany	50-60 years	PhD	Physiotherapy;Osteopathy;Ergotherapy/Occupational therapy;Sports therapy;	15	Recreational athletes;Patients;	Social Media (Youtube, Instagram, TikTok, etc.);Scientific Databases (PubMed, Web of Science, Scopus, Google Scholar, etc.);Search Engines (Google, Bing, Yahoo!, etc.);	3-4x	dynamic stretching;foam rolling;	Yes, before training	foam rolling;	positively	positively	no effect	positively	reduces muscle stiffness	reduces muscle stiffness	positively	positively	positively	no effect	no effect	no effect	positively (i.e., reduces perceived pain)	positively (i.e., reduces perceived pain)	no effect	Yes	positively	positively	No
104	45730.4	45730.4	anonymous		Deutsch		Yes	Italy	40-50 years	Master	Sport science;Physiotherapy;Biomechanics;	23	Professional athletes;Patients;Students;	Social Media (Youtube, Instagram, TikTok, etc.);Scientific Databases (PubMed, Web of Science, Scopus, Google Scholar, etc.);Search Engines (Google, Bing, Yahoo!, etc.);Peers (other therapists, coaches, etc.);Online Courses;Conferences;	>5x	dynamic stretching;sport-specific;elastic bands;	Yes, after training	stretching;foam rolling;protein intake;	no effect	no effect	no effect	positively	reduces muscle stiffness	reduces muscle stiffness	no effect	no effect	no effect	positively	positively (i.e., reduces injury risk)	no effect	positively (i.e., reduces perceived pain)	positively (i.e., reduces perceived pain)	no effect	Yes	positively	positively	No
105	45730.4	45730.4	anonymous		English (United Kingdom)‎		Yes	Italy	30-40 years	Master	Sport science;Trainer/Coach ;Teacher training in physical education and sports;	9	Recreational athletes;Students;	Social Media (Youtube, Instagram, TikTok, etc.);Nsca;Online Courses;Scientific Databases (PubMed, Web of Science, Scopus, Google Scholar, etc.);	3-4x	dynamic stretching;mobilization;	Yes, after training	stretching;foam rolling;massage gun;	positively	positively	no effect	positively	reduces muscle stiffness	no effect	positively	positively	positively	no effect	no effect	no effect	positively (i.e., reduces perceived pain)	positively (i.e., reduces perceived pain)	no effect	Yes	positively	positively	Unclear/I don't know
106	45730.4	45730.4	anonymous		Deutsch		Yes	Germany	50-60 years	High school diploma/graduation certificate	Sports therapy;Physiotherapy;Teacher training in physical education and sports;	15	Recreational athletes;Patients;	Social Media (Youtube, Instagram, TikTok, etc.);Search Engines (Google, Bing, Yahoo!, etc.);Online Courses;	2-3x	dynamic stretching;	Yes, after training	stretching;foam rolling;	positively	positively	positively	positively	reduces muscle stiffness	reduces muscle stiffness	positively	positively	positively	positively	positively (i.e., reduces injury risk)	positively (i.e., reduces injury risk)	positively (i.e., reduces perceived pain)	positively (i.e., reduces perceived pain)	positively	Yes	no effect	no effect	Yes
107	45730.4	45730.5	anonymous		Deutsch		Yes	Germany	40-50 years	Master	Trainer/Coach ;Teacher training in physical education and sports;	22	Recreational athletes;Students;Ppl who want to start in the field of coaching. ;	Social Media (Youtube, Instagram, TikTok, etc.);Scientific Databases (PubMed, Web of Science, Scopus, Google Scholar, etc.);Online Courses;Peers (other therapists, coaches, etc.);Books;	4-5x	static streching;foam rolling;dynamic stretching;mobilization;combination of several of the above;	Yes, before training	stretching;foam rolling;protein intake;massage gun;low-intensity cycling;	positively	no effect	negatively	no effect	reduces muscle stiffness	reduces muscle stiffness	no effect	positively	positively	positively	no effect	no effect	positively (i.e., reduces perceived pain)	positively (i.e., reduces perceived pain)	positively	Yes	positively	negatively	Yes
108	45730.4	45730.5	anonymous		Deutsch		Yes	Germany	18-30 years	Master	Sport science;Trainer/Coach ;Physiotherapy;Sports therapy;	5	Professional athletes;Recreational athletes;Patients;Students;	Scientific Databases (PubMed, Web of Science, Scopus, Google Scholar, etc.);Online Courses;	4-5x	mobilization;sport-specific;jogging;	No	protein intake;breathing work;	positively	no effect	negatively	no effect	reduces muscle stiffness	no effect	no effect	no effect	no effect	no effect	negatively (i.e., increases injury risk)	no effect	positively (i.e., reduces perceived pain)	no effect	positively	No	no effect	negatively	No
109	45730.4	45730.5	anonymous		English (United Kingdom)‎		Yes	Romania	40-50 years	Master	Sport science;Trainer/Coach ;Teacher training in physical education and sports;Professional dance;	20	Professional athletes;Students;Recreational athletes;Amateur & pro dancers;	Search Engines (Google, Bing, Yahoo!, etc.);Online Courses;Peers (other therapists, coaches, etc.);Books and research literature;	>5x	mobilization;dynamic stretching;sport-specific;	No	breathing work;stretching;walking;	positively	positively	negatively	positively	reduces muscle stiffness	reduces muscle stiffness	no effect	positively	positively	positively	positively (i.e., reduces injury risk)	positively (i.e., reduces injury risk)	positively (i.e., reduces perceived pain)	positively (i.e., reduces perceived pain)	positively	No	negatively	positively	Unclear/I don't know
110	45730.4	45730.5	anonymous		Deutsch		Yes	Germany	18-30 years	Master	Trainer/Coach ;Sport science;	3	Students;	Peers (other therapists, coaches, etc.);Scientific Databases (PubMed, Web of Science, Scopus, Google Scholar, etc.);Social Media (Youtube, Instagram, TikTok, etc.);	4-5x	elastic bands;sport-specific;mobilization;	No	protein intake;	no effect	no effect	negatively	positively	no effect	reduces muscle stiffness	positively	positively	positively	no effect	no effect	no effect	positively (i.e., reduces perceived pain)	positively (i.e., reduces perceived pain)	positively	Yes	no effect	negatively	Unclear/I don't know
111	45730.4	45730.5	anonymous		Deutsch		Yes	Austria	50-60 years	High school diploma/graduation certificate	Trainer/Coach ;	30	Professional athletes;	Online Courses;Search Engines (Google, Bing, Yahoo!, etc.);Scientific Databases (PubMed, Web of Science, Scopus, Google Scholar, etc.);Peers (other therapists, coaches, etc.);	>5x	dynamic stretching;mobilization;combination of several of the above;	Yes, before and after training	foam rolling;stretching;protein intake;breathing work;	positively	no effect	positively	no effect	reduces muscle stiffness	reduces muscle stiffness	positively	no effect	positively	positively	positively (i.e., reduces injury risk)	positively (i.e., reduces injury risk)	positively (i.e., reduces perceived pain)	positively (i.e., reduces perceived pain)	positively	Yes	positively	negatively	Yes
112	45730.5	45730.5	anonymous		English (United Kingdom)‎		Yes	United Kingdom	50-60 years	Master	Sport science;Trainer/Coach ;Sports therapy;Teacher training in physical education and sports;	25	Recreational athletes;Patients;	Online Courses;Peers (other therapists, coaches, etc.);Scientific Databases (PubMed, Web of Science, Scopus, Google Scholar, etc.);	4-5x	dynamic stretching;mobilization;elastic bands;	No	massage gun;stretching;	positively	positively	negatively	positively	reduces muscle stiffness	reduces muscle stiffness	positively	positively	positively	positively	no effect	positively (i.e., reduces injury risk)	positively (i.e., reduces perceived pain)	positively (i.e., reduces perceived pain)	positively	Yes	no effect	negatively	Yes
113	45730.4	45730.5	anonymous		Deutsch		Yes	Germany	40-50 years	Bachelor	Physiotherapy;	10	Patients;	Scientific Databases (PubMed, Web of Science, Scopus, Google Scholar, etc.);Books;	3-4x	dynamic stretching;mobilization;jogging;	Yes, after training	foam rolling;protein intake;breathing work;	positively	positively	negatively	positively	reduces muscle stiffness	reduces muscle stiffness	positively	positively	positively	positively	negatively (i.e., increases injury risk)	positively (i.e., reduces injury risk)	positively (i.e., reduces perceived pain)	positively (i.e., reduces perceived pain)	positively	Yes	negatively	negatively	No
114	45730.4	45730.5	anonymous		Deutsch		Yes	Germany	18-30 years	Bachelor	Sport science;Trainer/Coach ;Sports therapy;	2	Professional athletes;Patients;	Scientific Databases (PubMed, Web of Science, Scopus, Google Scholar, etc.);Search Engines (Google, Bing, Yahoo!, etc.);Peers (other therapists, coaches, etc.);	>5x	combination of several of the above;mobilization;dynamic stretching;foam rolling;	Yes, before training	foam rolling;	positively	no effect	no effect	no effect	reduces muscle stiffness	no effect	no effect	no effect	no effect	positively	positively (i.e., reduces injury risk)	positively (i.e., reduces injury risk)	positively (i.e., reduces perceived pain)	positively (i.e., reduces perceived pain)	positively	No	positively	no effect	Unclear/I don't know
115	45730.4	45730.5	anonymous		Deutsch		Yes	Germany	50-60 years	High school diploma/graduation certificate	Physiotherapy;Osteopathy;	30	Patients;	Scientific Databases (PubMed, Web of Science, Scopus, Google Scholar, etc.);Peers (other therapists, coaches, etc.);Online Courses;	2-3x	mobilization;dynamic stretching;sport-specific;elastic bands;	Yes, before and after training	stretching;foam rolling;heat therapy;	positively	positively	positively	positively	reduces muscle stiffness	reduces muscle stiffness	positively	positively	positively	positively	positively (i.e., reduces injury risk)	positively (i.e., reduces injury risk)	positively (i.e., reduces perceived pain)	positively (i.e., reduces perceived pain)	positively	Yes	positively	positively	Yes
116	45730.5	45730.5	anonymous		Deutsch		No
117	45730.5	45730.5	anonymous		English (United Kingdom)‎		Yes	Austria	18-30 years	Master	Physiotherapy;	3	Patients;	Social Media (Youtube, Instagram, TikTok, etc.);Scientific Databases (PubMed, Web of Science, Scopus, Google Scholar, etc.);Peers (other therapists, coaches, etc.);	3-4x	dynamic stretching;jogging;mobilization;sport-specific;combination of several of the above;	No	stretching;foam rolling;protein intake;low-intensity jogging;	positively	positively	no effect	no effect	reduces muscle stiffness	reduces muscle stiffness	positively	no effect	no effect	positively	negatively (i.e., increases injury risk)	no effect	positively (i.e., reduces perceived pain)	positively (i.e., reduces perceived pain)	positively	Yes	positively	positively	Unclear/I don't know
118	45730.5	45730.5	anonymous		Deutsch		Yes	Switzerland	40-50 years	Bachelor	Trainer/Coach ;Physiotherapy;Sports therapy;	20	Patients;Recreational athletes;Professional athletes;	Search Engines (Google, Bing, Yahoo!, etc.);Online Courses;Peers (other therapists, coaches, etc.);	1-2x	sport-specific;	No	stretching;protein intake;low-intensity cycling;	positively	positively	negatively	positively	reduces muscle stiffness	reduces muscle stiffness	positively	positively	positively	positively	no effect	no effect	negatively (i.e., increases perceived pain)	positively (i.e., reduces perceived pain)	positively	Yes	no effect	no effect	Unclear/I don't know
119	45730.4	45730.5	anonymous		Deutsch		Yes	Austria	40-50 years	Bachelor	Physiotherapy;	20	Recreational athletes;Patients;	Online Courses;	1-2x	sport-specific;dynamic stretching;	No	cryotherapy/ice bathing;low-intensity jogging;	positively	no effect	positively	no effect	no effect	no effect	positively	no effect	positively	negatively	no effect	no effect	positively (i.e., reduces perceived pain)	no effect	positively	Yes	no effect	no effect	No
120	45730.4	45730.5	anonymous		Deutsch		Yes	Deutschland	40-50 years	Master	Sport science;Trainer/Coach ;Osteopathy;Sports therapy;Teacher training in physical education and sports;	15	Patients;Students;Recreational athletes;	Social Media (Youtube, Instagram, TikTok, etc.);Scientific Databases (PubMed, Web of Science, Scopus, Google Scholar, etc.);Online Courses;	>5x	foam rolling;mobilization;combination of several of the above;	Yes, before training	foam rolling;massage gun;	positively	no effect	positively	no effect	reduces muscle stiffness	no effect	positively	positively	positively	positively	positively (i.e., reduces injury risk)	positively (i.e., reduces injury risk)	positively (i.e., reduces perceived pain)	positively (i.e., reduces perceived pain)	positively	Yes	no effect	no effect	Yes
121	45730.4	45730.5	anonymous		Deutsch		Yes	Germany	50-60 years	Master	Sport science;Trainer/Coach ;Physiotherapy;Osteopathy;Sports therapy;	30	Patients;Students;	Scientific Databases (PubMed, Web of Science, Scopus, Google Scholar, etc.);Peers (other therapists, coaches, etc.);	>5x	combination of several of the above;	Yes, before and after training	breathing work;	no effect	no effect	negatively	negatively	reduces muscle stiffness	reduces muscle stiffness	negatively	negatively	no effect	no effect	negatively (i.e., increases injury risk)	negatively (i.e., increases injury risk)	negatively (i.e., increases perceived pain)	negatively (i.e., increases perceived pain)	positively	Yes	negatively	negatively	No
122	45730.4	45730.5	anonymous		Deutsch		Yes	Estonia	30-40 years	Master	Teacher training in physical education and sports;Trainer/Coach ;	6	Students;	Scientific Databases (PubMed, Web of Science, Scopus, Google Scholar, etc.);Online Courses;Peers (other therapists, coaches, etc.);	4-5x	mobilization;	No	breathing work;low-intensity jogging;	no effect	no effect	positively	no effect	reduces muscle stiffness	no effect	no effect	no effect	no effect	no effect	no effect	no effect	no effect	no effect	no effect	No	no effect	no effect	Yes
123	45730.4	45730.5	anonymous		Deutsch		Yes	Germany	40-50 years	PhD	Sport science;	20	Students;	Scientific Databases (PubMed, Web of Science, Scopus, Google Scholar, etc.);Search Engines (Google, Bing, Yahoo!, etc.);	1-2x	jogging;dynamic stretching;static streching;	No	Hot shower ;	positively	no effect	positively	no effect	increases muscle stiffness	no effect	no effect	no effect	no effect	positively	no effect	no effect	positively (i.e., reduces perceived pain)	positively (i.e., reduces perceived pain)	positively	Yes	positively	no effect	No
124	45730.4	45730.5	anonymous		Deutsch		Yes	Deutschland	40-50 years	High school diploma/graduation certificate	Trainer/Coach ;Sports therapy;	10	Patients;	Social Media (Youtube, Instagram, TikTok, etc.);Search Engines (Google, Bing, Yahoo!, etc.);Online Courses;	1-2x	combination of several of the above;	No	Nothing special;	positively	positively	positively	no effect	reduces muscle stiffness	no effect	no effect	no effect	no effect	positively	positively (i.e., reduces injury risk)	positively (i.e., reduces injury risk)	positively (i.e., reduces perceived pain)	positively (i.e., reduces perceived pain)	positively	Yes	no effect	no effect	Unclear/I don't know
125	45731.9	45732	anonymous		Deutsch		Yes	Germany	30-40 years	Master	Trainer/Coach ;Sport science;	4	Recreational athletes;Professional athletes;	Social Media (Youtube, Instagram, TikTok, etc.);Scientific Databases (PubMed, Web of Science, Scopus, Google Scholar, etc.);Online Courses;Search Engines (Google, Bing, Yahoo!, etc.);	2-3x	Breathing, Extensive Plyometrics, Warm Up Sets;dynamic stretching;	No	protein intake;Sleep & Nutrition;	positively	no effect	no effect	no effect	reduces muscle stiffness	no effect	positively	no effect	no effect	positively	no effect	no effect	positively (i.e., reduces perceived pain)	no effect	positively	Yes	no effect	negatively	No

## Sheet: Italian respond
Supplementary Table S6. Raw survey responses (Italian version)
ID	Start time	Completion time	Email	Name	Language	Last modified time	Ho letto e compreso i paragrafi precedenti sulla procedura dello studio, sulla protezione dei dati e sulla partecipazione volontaria e desidero partecipare a questo studio.	In quale Paese vive attualmente?	Qual è la sua età?	Si prega di fornire informazioni sul proprio percorso di studi.	Avete esperienza lavorativa in uno o più dei seguenti settori:	Quanto è durata la sua esperienza lavorativa in questo campo (in anni)?	Fornisca alcune informazioni sui suoi clienti (principali).	Quali fonti utilizza per tenersi informato sulle ultime scoperte scientifiche?	Fornisca alcune informazioni sulla sua frequenza di allenamento (a settimana).	Qual è il suo protocollo di riscaldamento preferito?	Eseguite regolarmente il foam rolling o altre forme di automassaggio (utilizzando strumenti come palline da massaggio) prima o dopo l'allenamento?	Quali metodi utilizza per favorire il recupero dopo l'allenamento?	In che modo il foam rolling influisce in maniera acuta (subito dopo la sua applicazione) sul range di movimento articolare?	Come influisce il foam rolling sul range di movimento articolare a lungo termine (effetti cronici, dopo un periodo di intervento di almeno 2 settimane)?	In che modo il foam rolling come protocollo di riscaldamento influisce in maniera acuta (subito dopo) sulle prestazioni (ad esempio, forza massima, forza esplosiva, salti e sprint)?	In che modo il foam rolling influisce sulle prestazioni a lungo termine (ad esempio, forza massima, forza esplosiva, salti e sprint)?	In che modo il foam rolling influisce in maniera acuta (subito dopo) sulla rigidità muscolare?	Come influisce il foam rolling sulla rigidità muscolare a lungo termine?	In che modo il foam rolling influisce in maniera acuta (subito dopo) sul rilascio delle aderenze fasciali (“rilascio miofasciale”)?	In che modo il foam rolling influisce sulla riduzione a lungo termine delle aderenze fasciali (rilascio miofasciale”)?	In che modo il foam rolling influisce sulla prevenzione delle aderenze miofasciali (aderenze di fascia)?	In che modo il foam rolling in maniera acuta (subito dopo) dopo l'allenamento influisce sul recupero?	In che modo il foam rolling come protocollo di riscaldamento influisce in maniera acuta (subito dopo) sul rischio di lesioni?	Come influisce il foam rolling come protocollo di riscaldamento a lungo termine sul rischio di lesioni?	In che modo il foam rolling influisce in maniera acuta (subito dopo) sulla percezione del dolore nelle patologie muscoloscheletriche (compreso il mal di schiena)?	Come influisce il foam rolling a lungo termine sulla percezione del dolore nelle condizioni muscoloscheletriche (incluso il mal di schiena)?	In che modo il foam rolling influisce in maniera acuta (subito dopo) sulla circolazione sanguigna nella regione del corpo trattata?	Esistono controindicazioni o rischi associati al foam rolling (l'uso dei foam roller può essere dannoso)?	In che modo l'aumento della durezza del foam roller influisce in maniera acuta (subito dopo) sul range di movimento articolare?	In che modo l'aumento dell'intensità della pressione sul foam roller influisce in maniera acuta (subito dopo) sulla forza e sulle prestazioni?	Consiglierebbe di includere il foam rolling come parte di un protocollo di riscaldamento prima dell'allenamento?
1	2024-11-11 10:26:06	2024-11-11 10:26:50	anonymous		Italiano		No
2	2024-11-11 10:26:14	2024-11-11 10:29:41	anonymous		Italiano		Sì	Italia	18-30 anni	Laurea triennale	Nessuna esperienza;	0	Nessuno ;	Banche dati scientifiche (PubMed, Web of Science, Scopus, Google Scholar, ecc.);	3-4x	stretching dinamico;Foam rolling;Corsa leggera;mobilizzazione articolare;Riscaldamento sport specifico;	Sì, prima dell'allenamento	Foam Rolling;	positivamente	positivamente	positivamente	nessun effetto	riduce la rigidità muscolare	riduce la rigidità muscolare	positivamente	positivamente	positivamente	positivamente	nessun effetto	nessun effetto	nessun effetto	nessun effetto	positivamente	No	positivamente	positivamente	Sì
3	2024-11-11 10:26:23	2024-11-11 10:29:41	anonymous		Italiano		Sì	Italia	18-30 anni	Laurea triennale	Nessuna esperienza;	0	Nessuno ;	Banche dati scientifiche (PubMed, Web of Science, Scopus, Google Scholar, ecc.);	4-5x	mobilizzazione articolare;	No	stretching;	nessun effetto	positivamente	positivamente	positivamente	riduce la rigidità muscolare	riduce la rigidità muscolare	positivamente	positivamente	positivamente	nessun effetto	positivamente (cioè riduce il rischio di lesioni)	positivamente (cioè riduce il rischio di lesioni)	positivamente (cioè riduce il dolore percepito)	positivamente (cioè riduce il dolore percepito)	positivamente	No	negativamente	positivamente	Sì
4	2024-11-11 10:26:17	2024-11-11 10:29:47	anonymous		Italiano		Sì	Italia	18-30 anni	Laurea triennale	Allenatore;	2	Atleti ricreativi;	Banche dati scientifiche (PubMed, Web of Science, Scopus, Google Scholar, ecc.);Persone di pari livello (altri terapeuti, allenatori, ecc.);	3-4x	combinazione di più di uno dei suddetti metodi;	No	corsa a bassa intensità;stretching;	positivamente	positivamente	positivamente	positivamente	riduce la rigidità muscolare	riduce la rigidità muscolare	positivamente	positivamente	positivamente	positivamente	positivamente (cioè riduce il rischio di lesioni)	positivamente (cioè riduce il rischio di lesioni)	positivamente (cioè riduce il dolore percepito)	positivamente (cioè riduce il dolore percepito)	positivamente	Sì	positivamente	positivamente	Sì
5	2024-11-11 10:26:31	2024-11-11 10:29:49	anonymous		Italiano		Sì	Italia	18-30 anni	Laurea triennale	Strutture sportive ;	1	Ragazzi;	Social media (Youtube, Instagram, TikTok, ecc.);Banche dati scientifiche (PubMed, Web of Science, Scopus, Google Scholar, ecc.);Corsi online;	4-5x	stretching dinamico;Corsa leggera;mobilizzazione articolare;	No	stretching;assunzione di proteine;corsa a bassa intensità;	positivamente	positivamente	positivamente	nessun effetto	riduce la rigidità muscolare	riduce la rigidità muscolare	positivamente	positivamente	nessun effetto	nessun effetto	positivamente (cioè riduce il rischio di lesioni)	positivamente (cioè riduce il rischio di lesioni)	positivamente (cioè riduce il dolore percepito)	positivamente (cioè riduce il dolore percepito)	positivamente	No	positivamente	positivamente	Sì
6	2024-11-11 10:25:52	2024-11-11 10:30:12	anonymous		Italiano		Sì	Italia	18-30 anni	Laurea triennale	Scienza dello sport;	1	Atleti ricreativi;	Social media (Youtube, Instagram, TikTok, ecc.);Banche dati scientifiche (PubMed, Web of Science, Scopus, Google Scholar, ecc.);Corsi online;	2-3x	Corsa leggera;stretching dinamico;	No	corsa a bassa intensità;	nessun effetto	positivamente	nessun effetto	positivamente	riduce la rigidità muscolare	riduce la rigidità muscolare	positivamente	positivamente	positivamente	positivamente	positivamente (cioè riduce il rischio di lesioni)	nessun effetto	nessun effetto	nessun effetto	positivamente	Sì	nessun effetto	positivamente	Sì
7	2024-11-11 10:27:00	2024-11-11 10:30:16	anonymous		Italiano		Sì	Palermo	18-30 anni	Laurea triennale	Allenatore;	2	Studenti;	Motori di ricerca (Google, Bing, Yahoo!, ecc.);Corsi online;Persone di pari livello (altri terapeuti, allenatori, ecc.);	2-3x	streching statico;Corsa leggera;mobilizzazione articolare;	Sì, dopo l'allenamento	Foam Rolling;lavoro di respirazione;corsa a bassa intensità;	positivamente	positivamente	positivamente	positivamente	riduce la rigidità muscolare	riduce la rigidità muscolare	positivamente	positivamente	positivamente	positivamente	positivamente (cioè riduce il rischio di lesioni)	positivamente (cioè riduce il rischio di lesioni)	positivamente (cioè riduce il dolore percepito)	positivamente (cioè riduce il dolore percepito)	positivamente	No	positivamente	nessun effetto	Sì
8	2024-11-11 10:26:27	2024-11-11 10:30:23	anonymous		Italiano		Sì	Italia	18-30 anni	Laurea triennale	Allenatore;	1	Atleti ricreativi;	Banche dati scientifiche (PubMed, Web of Science, Scopus, Google Scholar, ecc.);Persone di pari livello (altri terapeuti, allenatori, ecc.);	3-4x	mobilizzazione articolare;	Sì, dopo l'allenamento	stretching;	nessun effetto	positivamente	nessun effetto	positivamente	nessun effetto	riduce la rigidità muscolare	positivamente	positivamente	positivamente	nessun effetto	nessun effetto	positivamente (cioè riduce il rischio di lesioni)	nessun effetto	positivamente (cioè riduce il dolore percepito)	positivamente	No	nessun effetto	nessun effetto	Non chiaro/non so
9	2024-11-11 10:26:23	2024-11-11 10:30:33	anonymous		Italiano		Sì	Italia	18-30 anni	Laurea triennale	Allenatore;	1	Atleti ricreativi;	Social media (Youtube, Instagram, TikTok, ecc.);Banche dati scientifiche (PubMed, Web of Science, Scopus, Google Scholar, ecc.);Persone di pari livello (altri terapeuti, allenatori, ecc.);	4-5x	mobilizzazione articolare;Riscaldamento sport specifico;Corsa leggera;	No	assunzione di proteine;corsa a bassa intensità;	nessun effetto	nessun effetto	nessun effetto	nessun effetto	nessun effetto	nessun effetto	nessun effetto	nessun effetto	nessun effetto	nessun effetto	nessun effetto	nessun effetto	nessun effetto	nessun effetto	nessun effetto	Sì	nessun effetto	nessun effetto	No
10	2024-11-11 10:26:15	2024-11-11 10:31:12	anonymous		Italiano		Sì	Italia	18-30 anni	Laurea triennale	Organizzazione eventi sportivi;	2	Atleti professionisti;Atleti ricreativi;Studenti;Società sportive;	Social media (Youtube, Instagram, TikTok, ecc.);Motori di ricerca (Google, Bing, Yahoo!, ecc.);Persone di pari livello (altri terapeuti, allenatori, ecc.);	2-3x	streching statico;mobilizzazione articolare;bande elastiche;	No	stretching;assunzione di proteine;lavoro di respirazione;	positivamente	positivamente	nessun effetto	positivamente	riduce la rigidità muscolare	riduce la rigidità muscolare	positivamente	positivamente	positivamente	positivamente	positivamente (cioè riduce il rischio di lesioni)	positivamente (cioè riduce il rischio di lesioni)	positivamente (cioè riduce il dolore percepito)	positivamente (cioè riduce il dolore percepito)	positivamente	No	nessun effetto	nessun effetto	Non chiaro/non so
11	2024-11-11 10:26:17	2024-11-11 10:31:14	anonymous		Italiano		Sì	Italia	18-30 anni	Laurea triennale	Allenatore;	1	Bambini;	Social media (Youtube, Instagram, TikTok, ecc.);	4-5x	Foam rolling;mobilizzazione articolare;streching statico;stretching dinamico;	Sì, prima e dopo l'allenamento	stretching;Foam Rolling;crioterapia/bagno di ghiaccio;	positivamente	positivamente	nessun effetto	nessun effetto	riduce la rigidità muscolare	riduce la rigidità muscolare	positivamente	positivamente	positivamente	nessun effetto	nessun effetto	nessun effetto	positivamente (cioè riduce il dolore percepito)	nessun effetto	positivamente	No	negativamente	positivamente	Sì
12	2024-11-11 10:26:21	2024-11-11 10:31:24	anonymous		Italiano		Sì	Palermo	18-30 anni	Laurea magistrale	Nessuna esperienza;	0	Nessuna;	Social media (Youtube, Instagram, TikTok, ecc.);Motori di ricerca (Google, Bing, Yahoo!, ecc.);	3-4x	stretching dinamico;streching statico;	No	stretching;lavoro di respirazione;	positivamente	nessun effetto	positivamente	positivamente	riduce la rigidità muscolare	riduce la rigidità muscolare	positivamente	positivamente	positivamente	nessun effetto	nessun effetto	nessun effetto	nessun effetto	nessun effetto	nessun effetto	Sì	positivamente	positivamente	Sì
13	2024-11-11 10:25:48	2024-11-11 10:31:31	anonymous		Italiano		Sì	Italia	18-30 anni	Laurea triennale	Nessuna esperienza;	0	Nessuna;	Social media (Youtube, Instagram, TikTok, ecc.);Motori di ricerca (Google, Bing, Yahoo!, ecc.);Persone di pari livello (altri terapeuti, allenatori, ecc.);	2-3x	combinazione di più di uno dei suddetti metodi;	No	stretching;terapia del calore;lavoro di respirazione;	positivamente	positivamente	nessun effetto	nessun effetto	riduce la rigidità muscolare	riduce la rigidità muscolare	positivamente	positivamente	positivamente	positivamente	positivamente (cioè riduce il rischio di lesioni)	positivamente (cioè riduce il rischio di lesioni)	positivamente (cioè riduce il dolore percepito)	positivamente (cioè riduce il dolore percepito)	nessun effetto	No	negativamente	negativamente	Sì
14	2024-11-11 10:26:30	2024-11-11 10:31:34	anonymous		Italiano		Sì	Italia	18-30 anni	Laurea triennale	Allenatore;	5	Atleti ricreativi;Studenti;	Social media (Youtube, Instagram, TikTok, ecc.);Motori di ricerca (Google, Bing, Yahoo!, ecc.);Persone di pari livello (altri terapeuti, allenatori, ecc.);	2-3x	stretching dinamico;Corsa leggera;mobilizzazione articolare;	Sì, dopo l'allenamento	stretching;Foam Rolling;	nessun effetto	positivamente	nessun effetto	nessun effetto	riduce la rigidità muscolare	riduce la rigidità muscolare	positivamente	positivamente	nessun effetto	nessun effetto	nessun effetto	nessun effetto	positivamente (cioè riduce il dolore percepito)	positivamente (cioè riduce il dolore percepito)	positivamente	No	positivamente	positivamente	Sì
15	2024-11-11 10:26:14	2024-11-11 10:31:35	anonymous		Italiano		Sì	Italia	18-30 anni	Diploma di scuola superiore/diploma di laurea	Scienza dello sport;	1	Atleti ricreativi;	Corsi online;Social media (Youtube, Instagram, TikTok, ecc.);	3-4x	Riscaldamento sport specifico;Mobilità ;	Sì, prima e dopo l'allenamento	stretching;Foam Rolling;	positivamente	positivamente	positivamente	positivamente	riduce la rigidità muscolare	riduce la rigidità muscolare	positivamente	positivamente	positivamente	positivamente	positivamente (cioè riduce il rischio di lesioni)	positivamente (cioè riduce il rischio di lesioni)	positivamente (cioè riduce il dolore percepito)	positivamente (cioè riduce il dolore percepito)	positivamente	No	positivamente	positivamente	Sì
16	2024-11-11 10:25:57	2024-11-11 10:31:38	anonymous		Italiano		Sì	Italia	18-30 anni	Laurea triennale	Scienza dello sport;Calciatore ;	7	Atleti ricreativi;Atleti professionisti;	Banche dati scientifiche (PubMed, Web of Science, Scopus, Google Scholar, ecc.);	4-5x	combinazione di più di uno dei suddetti metodi;	Sì, dopo l'allenamento	stretching;Foam Rolling;assunzione di proteine;	positivamente	positivamente	nessun effetto	positivamente	riduce la rigidità muscolare	riduce la rigidità muscolare	positivamente	positivamente	positivamente	positivamente	positivamente (cioè riduce il rischio di lesioni)	positivamente (cioè riduce il rischio di lesioni)	positivamente (cioè riduce il dolore percepito)	positivamente (cioè riduce il dolore percepito)	positivamente	Sì	nessun effetto	nessun effetto	Sì
17	2024-11-11 10:26:18	2024-11-11 10:31:42	anonymous		Italiano		Sì	Italia	18-30 anni	Laurea triennale	Istruttore di sala pesi e istruttore di ginnastica posturale;	1	Atleti ricreativi;Atleti professionisti;Studenti;	Social media (Youtube, Instagram, TikTok, ecc.);Banche dati scientifiche (PubMed, Web of Science, Scopus, Google Scholar, ecc.);Motori di ricerca (Google, Bing, Yahoo!, ecc.);Persone di pari livello (altri terapeuti, allenatori, ecc.);	4-5x	mobilizzazione articolare;stretching dinamico;	Sì, prima dell'allenamento	stretching;assunzione di proteine;	positivamente	positivamente	positivamente	positivamente	riduce la rigidità muscolare	riduce la rigidità muscolare	positivamente	positivamente	positivamente	positivamente	positivamente (cioè riduce il rischio di lesioni)	positivamente (cioè riduce il rischio di lesioni)	nessun effetto	positivamente (cioè riduce il dolore percepito)	positivamente	Sì	positivamente	positivamente	Sì
18	2024-11-11 10:26:19	2024-11-11 10:31:43	anonymous		Italiano		Sì	Italia	18-30 anni	Laurea triennale	Nessuna esperienza;	0	nessuno ;	Persone di pari livello (altri terapeuti, allenatori, ecc.);	1-2x	mobilizzazione articolare;	No	stretching;	nessun effetto	positivamente	negativamente	positivamente	nessun effetto	riduce la rigidità muscolare	nessun effetto	positivamente	positivamente	negativamente	nessun effetto	nessun effetto	positivamente (cioè riduce il dolore percepito)	positivamente (cioè riduce il dolore percepito)	positivamente	Sì	nessun effetto	negativamente	Non chiaro/non so
19	2024-11-11 10:26:14	2024-11-11 10:31:47	anonymous		Italiano		Sì	Italia	18-30 anni	Laurea triennale	Insegnante di educazione fisica;Scienza dello sport;	1	Atleti ricreativi;Studenti;	Social media (Youtube, Instagram, TikTok, ecc.);Motori di ricerca (Google, Bing, Yahoo!, ecc.);Banche dati scientifiche (PubMed, Web of Science, Scopus, Google Scholar, ecc.);	3-4x	Corsa leggera;mobilizzazione articolare;bande elastiche;	No	stretching;assunzione di proteine;corsa a bassa intensità;	nessun effetto	nessun effetto	nessun effetto	nessun effetto	riduce la rigidità muscolare	riduce la rigidità muscolare	nessun effetto	positivamente	nessun effetto	positivamente	positivamente (cioè riduce il rischio di lesioni)	positivamente (cioè riduce il rischio di lesioni)	positivamente (cioè riduce il dolore percepito)	positivamente (cioè riduce il dolore percepito)	nessun effetto	Sì	nessun effetto	nessun effetto	Non chiaro/non so
20	2024-11-11 10:26:02	2024-11-11 10:31:50	anonymous		Italiano		Sì	Italia	18-30 anni	Laurea triennale	Allenatore;Terapia dello sport;Scienza dello sport;	1	Atleti ricreativi;Studenti;	Banche dati scientifiche (PubMed, Web of Science, Scopus, Google Scholar, ecc.);Motori di ricerca (Google, Bing, Yahoo!, ecc.);Persone di pari livello (altri terapeuti, allenatori, ecc.);Social media (Youtube, Instagram, TikTok, ecc.);Corsi online;	2-3x	mobilizzazione articolare;Riscaldamento sport specifico;bande elastiche;stretching dinamico;	Sì, dopo l'allenamento	stretching;lavoro di respirazione;corsa a bassa intensità;	positivamente	nessun effetto	nessun effetto	nessun effetto	riduce la rigidità muscolare	riduce la rigidità muscolare	positivamente	positivamente	nessun effetto	positivamente	positivamente (cioè riduce il rischio di lesioni)	positivamente (cioè riduce il rischio di lesioni)	positivamente (cioè riduce il dolore percepito)	positivamente (cioè riduce il dolore percepito)	positivamente	Sì	nessun effetto	nessun effetto	Non chiaro/non so
21	2024-11-11 10:26:06	2024-11-11 10:31:52	anonymous		Italiano		Sì	Italia	18-30 anni	Laurea magistrale	Nessuna esperienza;	0	Nessuno;	Social media (Youtube, Instagram, TikTok, ecc.);	2-3x	stretching dinamico;	Sì, dopo l'allenamento	stretching;	positivamente	positivamente	negativamente	positivamente	nessun effetto	riduce la rigidità muscolare	positivamente	positivamente	positivamente	positivamente	nessun effetto	positivamente (cioè riduce il rischio di lesioni)	positivamente (cioè riduce il dolore percepito)	positivamente (cioè riduce il dolore percepito)	positivamente	No	positivamente	positivamente	Sì
22	2024-11-11 10:26:21	2024-11-11 10:32:03	anonymous		Italiano		Sì	Italia	18-30 anni	Laurea triennale	Allenatore;	4	Atleti professionisti;Atleti ricreativi;	Corsi online;	3-4x	combinazione di più di uno dei suddetti metodi;	Sì, prima e dopo l'allenamento	stretching;Foam Rolling;	positivamente	positivamente	positivamente	nessun effetto	riduce la rigidità muscolare	riduce la rigidità muscolare	positivamente	positivamente	positivamente	positivamente	positivamente (cioè riduce il rischio di lesioni)	nessun effetto	positivamente (cioè riduce il dolore percepito)	positivamente (cioè riduce il dolore percepito)	positivamente	Sì	negativamente	positivamente	Sì
23	2024-11-11 10:26:14	2024-11-11 10:32:03	anonymous		Italiano		Sì	Italia	18-30 anni	Laurea triennale	Scienza dello sport;Allenatore;	2	Atleti ricreativi;Studenti;	Motori di ricerca (Google, Bing, Yahoo!, ecc.);Banche dati scientifiche (PubMed, Web of Science, Scopus, Google Scholar, ecc.);	3-4x	mobilizzazione articolare;	Sì, dopo l'allenamento	stretching;	positivamente	positivamente	nessun effetto	positivamente	riduce la rigidità muscolare	riduce la rigidità muscolare	positivamente	positivamente	positivamente	positivamente	positivamente (cioè riduce il rischio di lesioni)	positivamente (cioè riduce il rischio di lesioni)	positivamente (cioè riduce il dolore percepito)	positivamente (cioè riduce il dolore percepito)	positivamente	Sì	positivamente	positivamente	Sì
24	2024-11-11 10:26:01	2024-11-11 10:32:04	anonymous		Italiano		Sì	Italia	18-30 anni	Laurea magistrale	Nessuna esperienza;	0	Nessuno ;	Social media (Youtube, Instagram, TikTok, ecc.);Motori di ricerca (Google, Bing, Yahoo!, ecc.);Banche dati scientifiche (PubMed, Web of Science, Scopus, Google Scholar, ecc.);	2-3x	mobilizzazione articolare;	Sì, dopo l'allenamento	Foam Rolling;pistola massaggiante;	positivamente	positivamente	positivamente	positivamente	riduce la rigidità muscolare	riduce la rigidità muscolare	positivamente	positivamente	positivamente	positivamente	positivamente (cioè riduce il rischio di lesioni)	positivamente (cioè riduce il rischio di lesioni)	positivamente (cioè riduce il dolore percepito)	positivamente (cioè riduce il dolore percepito)	positivamente	No	positivamente	positivamente	Sì
25	2024-11-11 10:26:48	2024-11-11 10:32:07	anonymous		Italiano		Sì	Italia	18-30 anni	Laurea triennale	Allenatore;	3	Atleti ricreativi;	Social media (Youtube, Instagram, TikTok, ecc.);Motori di ricerca (Google, Bing, Yahoo!, ecc.);	3-4x	Riscaldamento sport specifico;	No	terapia del calore;	positivamente	nessun effetto	positivamente	nessun effetto	riduce la rigidità muscolare	riduce la rigidità muscolare	positivamente	positivamente	positivamente	positivamente	nessun effetto	nessun effetto	nessun effetto	nessun effetto	positivamente	No	positivamente	nessun effetto	Sì
26	2024-11-11 10:26:24	2024-11-11 10:32:08	anonymous		Italiano		Sì	Italia	18-30 anni	Laurea triennale	Nessuna esperienza;	0	Non ne ho avuti;	Motori di ricerca (Google, Bing, Yahoo!, ecc.);Social media (Youtube, Instagram, TikTok, ecc.);	3-4x	mobilizzazione articolare;stretching dinamico;	No	stretching;	positivamente	positivamente	positivamente	negativamente	aumenta la rigidità muscolare	aumenta la rigidità muscolare	positivamente	negativamente	positivamente	positivamente	positivamente (cioè riduce il rischio di lesioni)	positivamente (cioè riduce il rischio di lesioni)	positivamente (cioè riduce il dolore percepito)	positivamente (cioè riduce il dolore percepito)	negativamente	No	negativamente	positivamente	Non chiaro/non so
27	2024-11-11 10:26:23	2024-11-11 10:32:10	anonymous		Italiano		Sì	Italia	18-30 anni	Laurea triennale	Allenatore;Insegnante di educazione fisica;Intrattenimento;	1	Studenti;Clienti;	Banche dati scientifiche (PubMed, Web of Science, Scopus, Google Scholar, ecc.);	2-3x	streching statico;mobilizzazione articolare;	No	stretching;	nessun effetto	nessun effetto	positivamente	positivamente	riduce la rigidità muscolare	nessun effetto	positivamente	positivamente	nessun effetto	positivamente	positivamente (cioè riduce il rischio di lesioni)	positivamente (cioè riduce il rischio di lesioni)	positivamente (cioè riduce il dolore percepito)	positivamente (cioè riduce il dolore percepito)	positivamente	Sì	nessun effetto	nessun effetto	Sì
28	2024-11-11 10:26:18	2024-11-11 10:32:28	anonymous		Italiano		Sì	Palma di Montechiaro	18-30 anni	Laurea triennale	Nessuna esperienza;	0	Studenti;	Banche dati scientifiche (PubMed, Web of Science, Scopus, Google Scholar, ecc.);	2-3x	stretching dinamico;streching statico;mobilizzazione articolare;	No	stretching;	positivamente	positivamente	positivamente	positivamente	riduce la rigidità muscolare	riduce la rigidità muscolare	positivamente	positivamente	positivamente	positivamente	positivamente (cioè riduce il rischio di lesioni)	positivamente (cioè riduce il rischio di lesioni)	positivamente (cioè riduce il dolore percepito)	positivamente (cioè riduce il dolore percepito)	positivamente	No	nessun effetto	positivamente	Sì
29	2024-11-11 10:26:13	2024-11-11 10:32:29	anonymous		Italiano		Sì	Italia	18-30 anni	Diploma di scuola superiore/diploma di laurea	Nessuna esperienza;	0	Nessuno;	Social media (Youtube, Instagram, TikTok, ecc.);Motori di ricerca (Google, Bing, Yahoo!, ecc.);Banche dati scientifiche (PubMed, Web of Science, Scopus, Google Scholar, ecc.);	2-3x	stretching dinamico;	Sì, dopo l'allenamento	stretching;Foam Rolling;corsa a bassa intensità;	nessun effetto	positivamente	nessun effetto	nessun effetto	riduce la rigidità muscolare	riduce la rigidità muscolare	positivamente	positivamente	positivamente	positivamente	positivamente (cioè riduce il rischio di lesioni)	positivamente (cioè riduce il rischio di lesioni)	nessun effetto	positivamente (cioè riduce il dolore percepito)	positivamente	Sì	negativamente	nessun effetto	Non chiaro/non so
30	2024-11-11 10:26:57	2024-11-11 10:32:33	anonymous		Italiano		Sì	Italia	18-30 anni	Laurea triennale	Nessuna esperienza;	0	Non ho clienti;	Banche dati scientifiche (PubMed, Web of Science, Scopus, Google Scholar, ecc.);Motori di ricerca (Google, Bing, Yahoo!, ecc.);Social media (Youtube, Instagram, TikTok, ecc.);	>5x	mobilizzazione articolare;	No	Niente;	nessun effetto	positivamente	nessun effetto	nessun effetto	riduce la rigidità muscolare	riduce la rigidità muscolare	nessun effetto	nessun effetto	negativamente	positivamente	positivamente (cioè riduce il rischio di lesioni)	positivamente (cioè riduce il rischio di lesioni)	positivamente (cioè riduce il dolore percepito)	positivamente (cioè riduce il dolore percepito)	nessun effetto	Sì	positivamente	positivamente	Sì
31	2024-11-11 10:26:20	2024-11-11 10:32:46	anonymous		Italiano		Sì	Italia	18-30 anni	Laurea magistrale	Nessuna esperienza;	0	Nessuno;	Social media (Youtube, Instagram, TikTok, ecc.);Motori di ricerca (Google, Bing, Yahoo!, ecc.);	2-3x	streching statico;Corsa leggera;mobilizzazione articolare;	No	stretching;corsa a bassa intensità;ciclette a bassa intensità;lavoro di respirazione;	positivamente	positivamente	nessun effetto	nessun effetto	riduce la rigidità muscolare	riduce la rigidità muscolare	positivamente	positivamente	positivamente	positivamente	negativamente (cioè aumenta il rischio di lesioni)	negativamente (cioè aumenta il rischio di lesioni)	negativamente (cioè aumenta il dolore percepito)	positivamente (cioè riduce il dolore percepito)	positivamente	Sì	negativamente	negativamente	Sì
32	2024-11-11 10:25:54	2024-11-11 10:32:49	anonymous		Italiano		Sì	Italia	18-30 anni	Laurea triennale	Scienza dello sport;	3	Atleti ricreativi;	Social media (Youtube, Instagram, TikTok, ecc.);Banche dati scientifiche (PubMed, Web of Science, Scopus, Google Scholar, ecc.);	3-4x	stretching dinamico;mobilizzazione articolare;bande elastiche;	No	ciclette a bassa intensità;stretching;	positivamente	nessun effetto	positivamente	nessun effetto	riduce la rigidità muscolare	nessun effetto	positivamente	positivamente	positivamente	negativamente	nessun effetto	nessun effetto	positivamente (cioè riduce il dolore percepito)	nessun effetto	positivamente	No	positivamente	positivamente	Non chiaro/non so
33	2024-11-11 10:29:50	2024-11-11 10:32:53	anonymous		Italiano		Sì	Italia	18-30 anni	Laurea triennale	Allenatore;	1	Atleti ricreativi;	Motori di ricerca (Google, Bing, Yahoo!, ecc.);Banche dati scientifiche (PubMed, Web of Science, Scopus, Google Scholar, ecc.);Social media (Youtube, Instagram, TikTok, ecc.);	1-2x	Corsa leggera;mobilizzazione articolare;Riscaldamento sport specifico;stretching dinamico;streching statico;combinazione di più di uno dei suddetti metodi;	No	stretching;corsa a bassa intensità;	positivamente	positivamente	positivamente	nessun effetto	riduce la rigidità muscolare	riduce la rigidità muscolare	positivamente	positivamente	positivamente	positivamente	positivamente (cioè riduce il rischio di lesioni)	positivamente (cioè riduce il rischio di lesioni)	positivamente (cioè riduce il dolore percepito)	positivamente (cioè riduce il dolore percepito)	positivamente	Sì	nessun effetto	positivamente	Non chiaro/non so
34	2024-11-11 10:25:47	2024-11-11 10:33:24	anonymous		Italiano		Sì	Italia	18-30 anni	Laurea triennale	Nessuna esperienza;	0	Nessuno;	Banche dati scientifiche (PubMed, Web of Science, Scopus, Google Scholar, ecc.);	1-2x	mobilizzazione articolare;	Sì, prima dell'allenamento	stretching;	positivamente	positivamente	positivamente	positivamente	riduce la rigidità muscolare	riduce la rigidità muscolare	nessun effetto	positivamente	positivamente	nessun effetto	positivamente (cioè riduce il rischio di lesioni)	positivamente (cioè riduce il rischio di lesioni)	positivamente (cioè riduce il dolore percepito)	positivamente (cioè riduce il dolore percepito)	positivamente	No	nessun effetto	nessun effetto	Sì
35	2024-11-11 10:26:37	2024-11-11 10:33:25	anonymous		Italiano		Sì	Italia	18-30 anni	Laurea triennale	Allenatore;	4	Atleti ricreativi;	Banche dati scientifiche (PubMed, Web of Science, Scopus, Google Scholar, ecc.);	3-4x	mobilizzazione articolare;streching statico;	Sì, dopo l'allenamento	pistola massaggiante;lavoro di respirazione;Foam Rolling;	positivamente	positivamente	nessun effetto	nessun effetto	riduce la rigidità muscolare	riduce la rigidità muscolare	nessun effetto	positivamente	positivamente	positivamente	positivamente (cioè riduce il rischio di lesioni)	positivamente (cioè riduce il rischio di lesioni)	positivamente (cioè riduce il dolore percepito)	nessun effetto	positivamente	No	nessun effetto	nessun effetto	Sì
36	2024-11-11 10:26:14	2024-11-11 10:33:33	anonymous		Italiano		Sì	Italia	18-30 anni	Laurea triennale	Nessuna esperienza;	0	Studenti;	Banche dati scientifiche (PubMed, Web of Science, Scopus, Google Scholar, ecc.);	2-3x	combinazione di più di uno dei suddetti metodi;	No	corsa a bassa intensità;lavoro di respirazione;ciclette a bassa intensità;	positivamente	positivamente	positivamente	positivamente	riduce la rigidità muscolare	riduce la rigidità muscolare	nessun effetto	nessun effetto	nessun effetto	nessun effetto	nessun effetto	nessun effetto	nessun effetto	nessun effetto	nessun effetto	No	nessun effetto	nessun effetto	Sì
37	2024-11-11 10:25:59	2024-11-11 10:33:42	anonymous		Italiano		Sì	Castellammare del golfo	18-30 anni	Laurea triennale	Nessuna esperienza;	0	Nessuna;	Social media (Youtube, Instagram, TikTok, ecc.);	1-2x	stretching dinamico;	No	stretching;	positivamente	positivamente	nessun effetto	nessun effetto	riduce la rigidità muscolare	riduce la rigidità muscolare	positivamente	positivamente	positivamente	positivamente	positivamente (cioè riduce il rischio di lesioni)	positivamente (cioè riduce il rischio di lesioni)	positivamente (cioè riduce il dolore percepito)	positivamente (cioè riduce il dolore percepito)	positivamente	No	positivamente	nessun effetto	Sì
38	2024-11-11 10:26:47	2024-11-11 10:33:47	anonymous		Italiano		Sì	Italia	18-30 anni	Laurea triennale	Nessuna esperienza;	0	Studenti;	Social media (Youtube, Instagram, TikTok, ecc.);Persone di pari livello (altri terapeuti, allenatori, ecc.);	1-2x	Corsa leggera;mobilizzazione articolare;	No	lavoro di respirazione;corsa a bassa intensità;	nessun effetto	positivamente	nessun effetto	nessun effetto	riduce la rigidità muscolare	riduce la rigidità muscolare	positivamente	positivamente	positivamente	positivamente	positivamente (cioè riduce il rischio di lesioni)	positivamente (cioè riduce il rischio di lesioni)	positivamente (cioè riduce il dolore percepito)	positivamente (cioè riduce il dolore percepito)	positivamente	No	negativamente	nessun effetto	Sì
39	2024-11-11 10:26:55	2024-11-11 10:33:57	anonymous		Italiano		Sì	Italia	18-30 anni	Laurea triennale	Nessuna esperienza;	0	Studenti;	Social media (Youtube, Instagram, TikTok, ecc.);Motori di ricerca (Google, Bing, Yahoo!, ecc.);Persone di pari livello (altri terapeuti, allenatori, ecc.);	1-2x	streching statico;	No	stretching;	negativamente	positivamente	positivamente	negativamente	aumenta la rigidità muscolare	riduce la rigidità muscolare	positivamente	nessun effetto	positivamente	positivamente	positivamente (cioè riduce il rischio di lesioni)	negativamente (cioè aumenta il rischio di lesioni)	positivamente (cioè riduce il dolore percepito)	positivamente (cioè riduce il dolore percepito)	positivamente	Sì	positivamente	positivamente	Non chiaro/non so
40	2024-11-11 10:27:15	2024-11-11 10:33:57	anonymous		Italiano		Sì	Italia	18-30 anni	Laurea triennale	Istruttore sala fitness ;	1	Amatori;	Banche dati scientifiche (PubMed, Web of Science, Scopus, Google Scholar, ecc.);	3-4x	Corsa leggera;Riscaldamento sport specifico;	No	assunzione di proteine;	positivamente	positivamente	nessun effetto	nessun effetto	riduce la rigidità muscolare	riduce la rigidità muscolare	positivamente	nessun effetto	nessun effetto	nessun effetto	nessun effetto	nessun effetto	nessun effetto	nessun effetto	positivamente	No	positivamente	positivamente	Non chiaro/non so
41	2024-11-11 10:25:47	2024-11-11 10:34:07	anonymous		Italiano		Sì	Italia	18-30 anni	Laurea triennale	Allenatore;	2	Studenti;	Persone di pari livello (altri terapeuti, allenatori, ecc.);	3-4x	mobilizzazione articolare;combinazione di più di uno dei suddetti metodi;streching statico;stretching dinamico;	Sì, dopo l'allenamento	Foam Rolling;stretching;lavoro di respirazione;	positivamente	positivamente	positivamente	positivamente	riduce la rigidità muscolare	riduce la rigidità muscolare	positivamente	positivamente	positivamente	positivamente	positivamente (cioè riduce il rischio di lesioni)	positivamente (cioè riduce il rischio di lesioni)	positivamente (cioè riduce il dolore percepito)	positivamente (cioè riduce il dolore percepito)	positivamente	Sì	positivamente	positivamente	Sì
42	2024-11-11 10:26:58	2024-11-11 10:34:12	anonymous		Italiano		Sì	Italy	18-30 anni	Laurea triennale	Nessuna esperienza;	0	Anyone ;	Social media (Youtube, Instagram, TikTok, ecc.);Banche dati scientifiche (PubMed, Web of Science, Scopus, Google Scholar, ecc.);Corsi online;	2-3x	mobilizzazione articolare;Riscaldamento sport specifico;	Sì, dopo l'allenamento	lavoro di respirazione;stretching;	positivamente	positivamente	nessun effetto	negativamente	riduce la rigidità muscolare	riduce la rigidità muscolare	positivamente	positivamente	positivamente	nessun effetto	nessun effetto	nessun effetto	positivamente (cioè riduce il dolore percepito)	positivamente (cioè riduce il dolore percepito)	positivamente	No	positivamente	negativamente	Sì
43	2024-11-11 10:26:17	2024-11-11 10:34:15	anonymous		Italiano		Sì	Italia	18-30 anni	Laurea triennale	Nessuna esperienza;	0	anyone;	Social media (Youtube, Instagram, TikTok, ecc.);Motori di ricerca (Google, Bing, Yahoo!, ecc.);	3-4x	streching statico;stretching dinamico;mobilizzazione articolare;bande elastiche;	Sì, prima dell'allenamento	stretching;	positivamente	positivamente	positivamente	positivamente	riduce la rigidità muscolare	riduce la rigidità muscolare	positivamente	positivamente	positivamente	positivamente	nessun effetto	nessun effetto	positivamente (cioè riduce il dolore percepito)	positivamente (cioè riduce il dolore percepito)	positivamente	No	positivamente	positivamente	Sì
44	2024-11-11 10:26:42	2024-11-11 10:34:35	anonymous		Italiano		Sì	Italia	18-30 anni	Laurea triennale	Allenatore;	7	Studenti;Atleti professionisti;Atleti ricreativi;	Banche dati scientifiche (PubMed, Web of Science, Scopus, Google Scholar, ecc.);Motori di ricerca (Google, Bing, Yahoo!, ecc.);Social media (Youtube, Instagram, TikTok, ecc.);	2-3x	mobilizzazione articolare;Corsa leggera;streching statico;	No	stretching;pistola massaggiante;corsa a bassa intensità;	positivamente	positivamente	nessun effetto	positivamente	riduce la rigidità muscolare	riduce la rigidità muscolare	nessun effetto	positivamente	positivamente	positivamente	positivamente (cioè riduce il rischio di lesioni)	positivamente (cioè riduce il rischio di lesioni)	nessun effetto	positivamente (cioè riduce il dolore percepito)	positivamente	No	nessun effetto	nessun effetto	Sì
45	2024-11-11 10:26:24	2024-11-11 10:34:36	anonymous		Italiano		Sì	Favara	18-30 anni	Laurea triennale	Nessuna esperienza;	0	Nessuno;	Social media (Youtube, Instagram, TikTok, ecc.);Banche dati scientifiche (PubMed, Web of Science, Scopus, Google Scholar, ecc.);Motori di ricerca (Google, Bing, Yahoo!, ecc.);	3-4x	combinazione di più di uno dei suddetti metodi;mobilizzazione articolare;Riscaldamento sport specifico;	No	stretching;	positivamente	positivamente	positivamente	positivamente	riduce la rigidità muscolare	riduce la rigidità muscolare	positivamente	positivamente	positivamente	positivamente	positivamente (cioè riduce il rischio di lesioni)	positivamente (cioè riduce il rischio di lesioni)	nessun effetto	positivamente (cioè riduce il dolore percepito)	positivamente	No	nessun effetto	positivamente	Sì
46	2024-11-11 10:27:06	2024-11-11 10:34:39	anonymous		Italiano		Sì	Italia	18-30 anni	Laurea triennale	Scienza dello sport;	2	Atleti ricreativi;	Banche dati scientifiche (PubMed, Web of Science, Scopus, Google Scholar, ecc.);Social media (Youtube, Instagram, TikTok, ecc.);Motori di ricerca (Google, Bing, Yahoo!, ecc.);Persone di pari livello (altri terapeuti, allenatori, ecc.);Corsi online;	4-5x	stretching dinamico;mobilizzazione articolare;Foam rolling;	Sì, prima e dopo l'allenamento	stretching;Foam Rolling;	positivamente	positivamente	nessun effetto	nessun effetto	riduce la rigidità muscolare	riduce la rigidità muscolare	positivamente	positivamente	positivamente	nessun effetto	nessun effetto	nessun effetto	positivamente (cioè riduce il dolore percepito)	positivamente (cioè riduce il dolore percepito)	positivamente	Sì	nessun effetto	positivamente	Sì
47	2024-11-11 10:32:56	2024-11-11 10:34:47	anonymous		Italiano		Sì	Italia	18-30 anni	Laurea triennale	Istruttore di nuoto;	5	Studenti;	Social media (Youtube, Instagram, TikTok, ecc.);Banche dati scientifiche (PubMed, Web of Science, Scopus, Google Scholar, ecc.);Motori di ricerca (Google, Bing, Yahoo!, ecc.);	3-4x	Corsa leggera;mobilizzazione articolare;	No	stretching;corsa a bassa intensità;lavoro di respirazione;	nessun effetto	nessun effetto	nessun effetto	nessun effetto	nessun effetto	nessun effetto	nessun effetto	nessun effetto	nessun effetto	nessun effetto	nessun effetto	nessun effetto	nessun effetto	nessun effetto	nessun effetto	No	nessun effetto	nessun effetto	Non chiaro/non so
48	2024-11-11 10:27:49	2024-11-11 10:35:02	anonymous		Italiano		Sì	Italia	18-30 anni	Laurea triennale	Allenatore;	2	Bambini;	Motori di ricerca (Google, Bing, Yahoo!, ecc.);Corsi online;Social media (Youtube, Instagram, TikTok, ecc.);Persone di pari livello (altri terapeuti, allenatori, ecc.);	2-3x	bande elastiche;Riscaldamento sport specifico;	No	stretching;lavoro di respirazione;	nessun effetto	positivamente	nessun effetto	positivamente	nessun effetto	riduce la rigidità muscolare	negativamente	positivamente	positivamente	positivamente	nessun effetto	positivamente (cioè riduce il rischio di lesioni)	nessun effetto	positivamente (cioè riduce il dolore percepito)	positivamente	No	nessun effetto	positivamente	Non chiaro/non so
49	2024-11-11 10:27:05	2024-11-11 10:35:23	anonymous		Italiano		Sì	Italia	18-30 anni	Laurea triennale	Nessuna esperienza;	1	Bambini ;	Banche dati scientifiche (PubMed, Web of Science, Scopus, Google Scholar, ecc.);	3-4x	stretching dinamico;Corsa leggera;streching statico;Riscaldamento sport specifico;	Sì, dopo l'allenamento	stretching;Foam Rolling;crioterapia/bagno di ghiaccio;corsa a bassa intensità;	positivamente	positivamente	positivamente	negativamente	nessun effetto	aumenta la rigidità muscolare	nessun effetto	nessun effetto	nessun effetto	positivamente	positivamente (cioè riduce il rischio di lesioni)	positivamente (cioè riduce il rischio di lesioni)	nessun effetto	nessun effetto	positivamente	No	positivamente	nessun effetto	No
50	2024-11-11 10:27:12	2024-11-11 10:35:37	anonymous		Italiano		Sì	Palermo	18-30 anni	Laurea triennale	Allenatore;	1	Studenti;	Banche dati scientifiche (PubMed, Web of Science, Scopus, Google Scholar, ecc.);Motori di ricerca (Google, Bing, Yahoo!, ecc.);	2-3x	mobilizzazione articolare;Corsa leggera;	Sì, dopo l'allenamento	stretching;assunzione di proteine;	positivamente	positivamente	nessun effetto	nessun effetto	riduce la rigidità muscolare	riduce la rigidità muscolare	positivamente	positivamente	positivamente	positivamente	positivamente (cioè riduce il rischio di lesioni)	nessun effetto	negativamente (cioè aumenta il dolore percepito)	positivamente (cioè riduce il dolore percepito)	positivamente	No	nessun effetto	nessun effetto	Sì
51	2024-11-11 10:26:49	2024-11-11 10:35:38	anonymous		Italiano		Sì	Italia	18-30 anni	Laurea triennale	Nessuna esperienza;	0	Nessuno ;	Social media (Youtube, Instagram, TikTok, ecc.);	2-3x	combinazione di più di uno dei suddetti metodi;	No	stretching;	positivamente	positivamente	positivamente	positivamente	riduce la rigidità muscolare	riduce la rigidità muscolare	positivamente	positivamente	positivamente	nessun effetto	positivamente (cioè riduce il rischio di lesioni)	positivamente (cioè riduce il rischio di lesioni)	positivamente (cioè riduce il dolore percepito)	nessun effetto	positivamente	No	positivamente	positivamente	Non chiaro/non so
52	2024-11-11 10:28:05	2024-11-11 10:36:59	anonymous		Italiano		Sì	Italia	18-30 anni	Laurea triennale	Allenatore;	1	Atleti ricreativi;	Banche dati scientifiche (PubMed, Web of Science, Scopus, Google Scholar, ecc.);	3-4x	streching statico;Corsa leggera;Riscaldamento sport specifico;	No	stretching;	positivamente	positivamente	positivamente	positivamente	riduce la rigidità muscolare	riduce la rigidità muscolare	positivamente	positivamente	positivamente	positivamente	positivamente (cioè riduce il rischio di lesioni)	positivamente (cioè riduce il rischio di lesioni)	positivamente (cioè riduce il dolore percepito)	positivamente (cioè riduce il dolore percepito)	positivamente	Sì	positivamente	positivamente	Sì
53	2024-11-11 10:26:50	2024-11-11 10:37:55	anonymous		Italiano		Sì	Italia	18-30 anni	Laurea triennale	Nessuna esperienza;	0	Studenti;	Social media (Youtube, Instagram, TikTok, ecc.);	1-2x	combinazione di più di uno dei suddetti metodi;	No	stretching;	positivamente	nessun effetto	positivamente	positivamente	riduce la rigidità muscolare	riduce la rigidità muscolare	positivamente	nessun effetto	nessun effetto	negativamente	positivamente (cioè riduce il rischio di lesioni)	nessun effetto	positivamente (cioè riduce il dolore percepito)	nessun effetto	nessun effetto	Sì	positivamente	positivamente	Sì
54	2024-11-11 10:27:08	2024-11-11 10:39:48	anonymous		Italiano		Sì	Italia	30-40 anni	Diploma di scuola superiore/diploma di laurea	Nessuna esperienza;	0	Pazienti;	Banche dati scientifiche (PubMed, Web of Science, Scopus, Google Scholar, ecc.);	4-5x	Corsa leggera;	No	stivali a compressione;corsa a bassa intensità;	positivamente	positivamente	nessun effetto	nessun effetto	riduce la rigidità muscolare	riduce la rigidità muscolare	positivamente	nessun effetto	nessun effetto	positivamente	nessun effetto	positivamente (cioè riduce il rischio di lesioni)	positivamente (cioè riduce il dolore percepito)	positivamente (cioè riduce il dolore percepito)	positivamente	No	nessun effetto	positivamente	Non chiaro/non so
55	2024-11-12 09:20:08	2024-11-12 09:23:46	anonymous		Italiano		Sì	Italia	18-30 anni	Laurea triennale	Allenatore;	2	Atleti ricreativi;Studenti;	Banche dati scientifiche (PubMed, Web of Science, Scopus, Google Scholar, ecc.);Social media (Youtube, Instagram, TikTok, ecc.);Motori di ricerca (Google, Bing, Yahoo!, ecc.);Corsi online;Persone di pari livello (altri terapeuti, allenatori, ecc.);	>5x	combinazione di più di uno dei suddetti metodi;	No	assunzione di proteine;crioterapia/bagno di ghiaccio;	positivamente	positivamente	positivamente	positivamente	riduce la rigidità muscolare	riduce la rigidità muscolare	positivamente	positivamente	positivamente	positivamente	positivamente (cioè riduce il rischio di lesioni)	positivamente (cioè riduce il rischio di lesioni)	positivamente (cioè riduce il dolore percepito)	positivamente (cioè riduce il dolore percepito)	positivamente	Sì	positivamente	positivamente	Sì
56	2024-11-12 09:20:06	2024-11-12 09:24:19	anonymous		Italiano		Sì	Italia	18-30 anni	Laurea triennale	Scienza dello sport;	6	Atleti ricreativi;	Banche dati scientifiche (PubMed, Web of Science, Scopus, Google Scholar, ecc.);Motori di ricerca (Google, Bing, Yahoo!, ecc.);Persone di pari livello (altri terapeuti, allenatori, ecc.);	3-4x	stretching dinamico;mobilizzazione articolare;bande elastiche;	Sì, dopo l'allenamento	stretching;Foam Rolling;	positivamente	positivamente	nessun effetto	nessun effetto	aumenta la rigidità muscolare	riduce la rigidità muscolare	positivamente	positivamente	positivamente	positivamente	nessun effetto	nessun effetto	positivamente (cioè riduce il dolore percepito)	positivamente (cioè riduce il dolore percepito)	positivamente	No	positivamente	positivamente	Non chiaro/non so
57	2024-11-12 09:20:38	2024-11-12 09:24:40	anonymous		Italiano		Sì	Italia	18-30 anni	Laurea triennale	Allenatore;	2	Atleti ricreativi;	Banche dati scientifiche (PubMed, Web of Science, Scopus, Google Scholar, ecc.);	3-4x	Riscaldamento sport specifico;streching statico;	No	stretching;	positivamente	positivamente	positivamente	positivamente	riduce la rigidità muscolare	riduce la rigidità muscolare	positivamente	positivamente	positivamente	positivamente	positivamente (cioè riduce il rischio di lesioni)	positivamente (cioè riduce il rischio di lesioni)	positivamente (cioè riduce il dolore percepito)	positivamente (cioè riduce il dolore percepito)	positivamente	No	positivamente	nessun effetto	Sì
58	2024-11-12 09:20:12	2024-11-12 09:24:47	anonymous		Italiano		Sì	Italia	18-30 anni	Laurea triennale	Insegnante di educazione fisica;Terapia dello sport;	1	Atleti ricreativi;	Banche dati scientifiche (PubMed, Web of Science, Scopus, Google Scholar, ecc.);Social media (Youtube, Instagram, TikTok, ecc.);Motori di ricerca (Google, Bing, Yahoo!, ecc.);Persone di pari livello (altri terapeuti, allenatori, ecc.);	1-2x	stretching dinamico;Corsa leggera;combinazione di più di uno dei suddetti metodi;	No	stretching;	positivamente	positivamente	nessun effetto	positivamente	nessun effetto	nessun effetto	nessun effetto	nessun effetto	nessun effetto	nessun effetto	nessun effetto	nessun effetto	nessun effetto	nessun effetto	nessun effetto	No	nessun effetto	positivamente	Non chiaro/non so
59	2024-11-12 09:20:23	2024-11-12 09:24:47	anonymous		Italiano		Sì	Italia	18-30 anni	Laurea triennale	Allenatore;	2	Bambini;	Social media (Youtube, Instagram, TikTok, ecc.);	>5x	Foam rolling;streching statico;mobilizzazione articolare;	Sì, prima dell'allenamento	stretching;	positivamente	positivamente	positivamente	positivamente	riduce la rigidità muscolare	riduce la rigidità muscolare	positivamente	positivamente	nessun effetto	positivamente	nessun effetto	nessun effetto	positivamente (cioè riduce il dolore percepito)	positivamente (cioè riduce il dolore percepito)	positivamente	No	negativamente	nessun effetto	Sì
60	2024-11-12 09:20:13	2024-11-12 09:24:53	anonymous		Italiano		Sì	Italia	18-30 anni	Laurea triennale	Nessuna esperienza;	0	Studenti;	Banche dati scientifiche (PubMed, Web of Science, Scopus, Google Scholar, ecc.);Motori di ricerca (Google, Bing, Yahoo!, ecc.);Social media (Youtube, Instagram, TikTok, ecc.);	1-2x	Corsa leggera;mobilizzazione articolare;streching statico;	No	stretching;	nessun effetto	nessun effetto	nessun effetto	nessun effetto	riduce la rigidità muscolare	riduce la rigidità muscolare	positivamente	positivamente	positivamente	nessun effetto	nessun effetto	nessun effetto	positivamente (cioè riduce il dolore percepito)	positivamente (cioè riduce il dolore percepito)	positivamente	No	nessun effetto	nessun effetto	Non chiaro/non so
61	2024-11-12 09:20:09	2024-11-12 09:24:54	anonymous		Italiano		Sì	Italia	18-30 anni	Laurea triennale	Scienza dello sport;Allenatore;Terapia dello sport;Insegnante di educazione fisica;	4	Pazienti;Studenti;Atleti ricreativi;	Social media (Youtube, Instagram, TikTok, ecc.);Motori di ricerca (Google, Bing, Yahoo!, ecc.);Persone di pari livello (altri terapeuti, allenatori, ecc.);	4-5x	mobilizzazione articolare;Riscaldamento sport specifico;	No	assunzione di proteine;lavoro di respirazione;	positivamente	positivamente	nessun effetto	nessun effetto	riduce la rigidità muscolare	riduce la rigidità muscolare	positivamente	nessun effetto	negativamente	positivamente	negativamente (cioè aumenta il rischio di lesioni)	negativamente (cioè aumenta il rischio di lesioni)	positivamente (cioè riduce il dolore percepito)	positivamente (cioè riduce il dolore percepito)	nessun effetto	Sì	positivamente	nessun effetto	Sì
62	2024-11-12 09:20:29	2024-11-12 09:25:01	anonymous		Deutsch		Sì	Italia	18-30 anni	Laurea triennale	Scienza dello sport;	1	Atleti ricreativi;	Banche dati scientifiche (PubMed, Web of Science, Scopus, Google Scholar, ecc.);	3-4x	mobilizzazione articolare;	No	crioterapia/bagno di ghiaccio;stretching;lavoro di respirazione;	positivamente	positivamente	positivamente	positivamente	riduce la rigidità muscolare	riduce la rigidità muscolare	positivamente	positivamente	positivamente	positivamente	positivamente (cioè riduce il rischio di lesioni)	positivamente (cioè riduce il rischio di lesioni)	positivamente (cioè riduce il dolore percepito)	positivamente (cioè riduce il dolore percepito)	positivamente	Sì	nessun effetto	negativamente	Sì
63	2024-11-12 09:20:16	2024-11-12 09:25:22	anonymous		Italiano		Sì	Italia	18-30 anni	Laurea triennale	Allenatore;	1	Amici ;Studenti;	Banche dati scientifiche (PubMed, Web of Science, Scopus, Google Scholar, ecc.);Social media (Youtube, Instagram, TikTok, ecc.);Persone di pari livello (altri terapeuti, allenatori, ecc.);Motori di ricerca (Google, Bing, Yahoo!, ecc.);Corsi online;	4-5x	stretching dinamico;Corsa leggera;	No	stretching;	positivamente	nessun effetto	nessun effetto	positivamente	riduce la rigidità muscolare	riduce la rigidità muscolare	nessun effetto	positivamente	positivamente	nessun effetto	positivamente (cioè riduce il rischio di lesioni)	positivamente (cioè riduce il rischio di lesioni)	negativamente (cioè aumenta il dolore percepito)	nessun effetto	nessun effetto	Sì	positivamente	nessun effetto	Sì
64	2024-11-12 09:20:13	2024-11-12 09:25:40	anonymous		Italiano		Sì	Italia	18-30 anni	Laurea triennale	Allenatore;	1	Studenti;	Banche dati scientifiche (PubMed, Web of Science, Scopus, Google Scholar, ecc.);Corsi online;Persone di pari livello (altri terapeuti, allenatori, ecc.);	4-5x	Riscaldamento sport specifico;	Sì, prima e dopo l'allenamento	stretching;lavoro di respirazione;Foam Rolling;	positivamente	positivamente	positivamente	positivamente	riduce la rigidità muscolare	riduce la rigidità muscolare	positivamente	positivamente	positivamente	positivamente	nessun effetto	nessun effetto	positivamente (cioè riduce il dolore percepito)	positivamente (cioè riduce il dolore percepito)	positivamente	No	nessun effetto	positivamente	Sì
65	2024-11-12 09:20:15	2024-11-12 09:25:42	anonymous		Italiano		Sì	Italia	18-30 anni	Laurea triennale	Nessuna esperienza;	2	Studenti;	Banche dati scientifiche (PubMed, Web of Science, Scopus, Google Scholar, ecc.);	1-2x	streching statico;	No	stretching;	nessun effetto	positivamente	nessun effetto	nessun effetto	riduce la rigidità muscolare	riduce la rigidità muscolare	positivamente	positivamente	nessun effetto	positivamente	nessun effetto	positivamente (cioè riduce il rischio di lesioni)	positivamente (cioè riduce il dolore percepito)	positivamente (cioè riduce il dolore percepito)	positivamente	Sì	negativamente	nessun effetto	Sì
66	2024-11-12 09:20:19	2024-11-12 09:25:46	anonymous		Italiano		Sì	Italia	18-30 anni	Laurea triennale	Allenatore;	3	Atleti ricreativi;	Social media (Youtube, Instagram, TikTok, ecc.);Motori di ricerca (Google, Bing, Yahoo!, ecc.);Banche dati scientifiche (PubMed, Web of Science, Scopus, Google Scholar, ecc.);	2-3x	mobilizzazione articolare;Corsa leggera;Riscaldamento sport specifico;	No	terapia del calore;crioterapia/bagno di ghiaccio;stretching;	nessun effetto	positivamente	positivamente	positivamente	riduce la rigidità muscolare	riduce la rigidità muscolare	negativamente	positivamente	positivamente	nessun effetto	positivamente (cioè riduce il rischio di lesioni)	positivamente (cioè riduce il rischio di lesioni)	positivamente (cioè riduce il dolore percepito)	nessun effetto	positivamente	Sì	positivamente	positivamente	Sì
67	2024-11-12 09:21:26	2024-11-12 09:25:50	anonymous		Italiano		Sì	Italia	30-40 anni	Dottorato di ricerca	Scienza dello sport;Osteopatia;Allenatore;	10	Atleti ricreativi;Pazienti;Studenti;	Banche dati scientifiche (PubMed, Web of Science, Scopus, Google Scholar, ecc.);Persone di pari livello (altri terapeuti, allenatori, ecc.);	2-3x	Riscaldamento sport specifico;	No	assunzione di proteine;	positivamente	nessun effetto	nessun effetto	nessun effetto	riduce la rigidità muscolare	nessun effetto	positivamente	nessun effetto	nessun effetto	nessun effetto	positivamente (cioè riduce il rischio di lesioni)	nessun effetto	positivamente (cioè riduce il dolore percepito)	nessun effetto	positivamente	No	positivamente	positivamente	Sì
68	2024-11-12 09:20:27	2024-11-12 09:25:50	anonymous		Italiano		Sì	Italia	18-30 anni	Laurea triennale	Scienza dello sport;Terapia dello sport;Allenatore;	2	Atleti ricreativi;Pazienti;	Banche dati scientifiche (PubMed, Web of Science, Scopus, Google Scholar, ecc.);Motori di ricerca (Google, Bing, Yahoo!, ecc.);Corsi online;Persone di pari livello (altri terapeuti, allenatori, ecc.);Social media (Youtube, Instagram, TikTok, ecc.);	3-4x	mobilizzazione articolare;bande elastiche;combinazione di più di uno dei suddetti metodi;	Sì, dopo l'allenamento	stretching;pistola massaggiante;	positivamente	nessun effetto	nessun effetto	nessun effetto	riduce la rigidità muscolare	riduce la rigidità muscolare	positivamente	positivamente	positivamente	positivamente	positivamente (cioè riduce il rischio di lesioni)	positivamente (cioè riduce il rischio di lesioni)	nessun effetto	nessun effetto	positivamente	No	nessun effetto	nessun effetto	Sì
69	2024-11-12 09:20:13	2024-11-12 09:26:37	anonymous		Italiano		Sì	Italia	18-30 anni	Laurea triennale	Nessuna esperienza;	0	Non lo so ;	Banche dati scientifiche (PubMed, Web of Science, Scopus, Google Scholar, ecc.);Motori di ricerca (Google, Bing, Yahoo!, ecc.);	3-4x	Circuito di esercizi per aumentare la frequenza cardiaca ;	No	pistola massaggiante;stretching;	positivamente	positivamente	positivamente	nessun effetto	riduce la rigidità muscolare	riduce la rigidità muscolare	positivamente	positivamente	nessun effetto	nessun effetto	positivamente (cioè riduce il rischio di lesioni)	positivamente (cioè riduce il rischio di lesioni)	positivamente (cioè riduce il dolore percepito)	positivamente (cioè riduce il dolore percepito)	positivamente	No	positivamente	positivamente	Non chiaro/non so
70	2024-11-12 09:21:22	2024-11-12 09:26:58	anonymous		Italiano		Sì	Italia	18-30 anni	Laurea triennale	Nessuna esperienza;	0	Niente ;	Social media (Youtube, Instagram, TikTok, ecc.);Banche dati scientifiche (PubMed, Web of Science, Scopus, Google Scholar, ecc.);Motori di ricerca (Google, Bing, Yahoo!, ecc.);Corsi online;	2-3x	Corsa leggera;stretching dinamico;mobilizzazione articolare;Riscaldamento sport specifico;	No	stretching;corsa a bassa intensità;	nessun effetto	positivamente	nessun effetto	nessun effetto	riduce la rigidità muscolare	riduce la rigidità muscolare	nessun effetto	positivamente	positivamente	positivamente	nessun effetto	positivamente (cioè riduce il rischio di lesioni)	nessun effetto	positivamente (cioè riduce il dolore percepito)	positivamente	No	nessun effetto	nessun effetto	Sì
71	2024-11-12 09:21:00	2024-11-12 09:27:31	anonymous		Italiano		Sì	Italia	30-40 anni	Laurea triennale	Assistente allenatore scuola calcio;	0	Alunni di età compresa tra 7-8 anni;	Banche dati scientifiche (PubMed, Web of Science, Scopus, Google Scholar, ecc.);Motori di ricerca (Google, Bing, Yahoo!, ecc.);Persone di pari livello (altri terapeuti, allenatori, ecc.);	3-4x	mobilizzazione articolare;streching statico;	Sì, dopo l'allenamento	corsa a bassa intensità;stretching;assunzione di proteine;	positivamente	positivamente	nessun effetto	nessun effetto	riduce la rigidità muscolare	riduce la rigidità muscolare	nessun effetto	nessun effetto	nessun effetto	positivamente	nessun effetto	nessun effetto	positivamente (cioè riduce il dolore percepito)	positivamente (cioè riduce il dolore percepito)	nessun effetto	No	nessun effetto	nessun effetto	Sì
72	2024-11-12 09:20:05	2024-11-12 09:28:21	anonymous		Italiano		Sì	Italia	18-30 anni	Laurea triennale	Allenatore;	2	Atleti agonisti di età compresa tra 10 e 15 anni;	Social media (Youtube, Instagram, TikTok, ecc.);Motori di ricerca (Google, Bing, Yahoo!, ecc.);Banche dati scientifiche (PubMed, Web of Science, Scopus, Google Scholar, ecc.);	3-4x	mobilizzazione articolare;combinazione di più di uno dei suddetti metodi;bande elastiche;Foam rolling;	Sì, prima e dopo l'allenamento	stretching;Foam Rolling;	positivamente	positivamente	nessun effetto	positivamente	riduce la rigidità muscolare	riduce la rigidità muscolare	positivamente	positivamente	nessun effetto	positivamente	positivamente (cioè riduce il rischio di lesioni)	nessun effetto	positivamente (cioè riduce il dolore percepito)	positivamente (cioè riduce il dolore percepito)	positivamente	No	positivamente	nessun effetto	Sì
73	2024-11-12 09:20:13	2024-11-12 09:28:39	anonymous		Italiano		Sì	Italia	18-30 anni	Laurea triennale	Nessuna esperienza;	0	Nessuno;	Social media (Youtube, Instagram, TikTok, ecc.);Motori di ricerca (Google, Bing, Yahoo!, ecc.);Persone di pari livello (altri terapeuti, allenatori, ecc.);Banche dati scientifiche (PubMed, Web of Science, Scopus, Google Scholar, ecc.);	3-4x	mobilizzazione articolare;Riscaldamento sport specifico;Corsa leggera;	No	stretching;	positivamente	positivamente	nessun effetto	nessun effetto	nessun effetto	riduce la rigidità muscolare	positivamente	positivamente	nessun effetto	positivamente	nessun effetto	positivamente (cioè riduce il rischio di lesioni)	nessun effetto	nessun effetto	positivamente	Sì	negativamente	negativamente	Non chiaro/non so
74	2024-11-12 09:20:16	2024-11-12 09:28:43	anonymous		Italiano		Sì	Italia	18-30 anni	Laurea triennale	Scienza dello sport;	3	Studenti;	Banche dati scientifiche (PubMed, Web of Science, Scopus, Google Scholar, ecc.);Corsi online;Motori di ricerca (Google, Bing, Yahoo!, ecc.);Persone di pari livello (altri terapeuti, allenatori, ecc.);	3-4x	Corsa leggera;mobilizzazione articolare;Riscaldamento sport specifico;	No	stretching;assunzione di proteine;	positivamente	positivamente	nessun effetto	positivamente	riduce la rigidità muscolare	riduce la rigidità muscolare	positivamente	positivamente	positivamente	positivamente	positivamente (cioè riduce il rischio di lesioni)	positivamente (cioè riduce il rischio di lesioni)	nessun effetto	positivamente (cioè riduce il dolore percepito)	positivamente	Sì	positivamente	nessun effetto	No
75	2024-11-12 09:20:09	2024-11-12 09:29:08	anonymous		Italiano		Sì	Palermo	18-30 anni	Laurea triennale	Nessuna esperienza;	0	.;	Social media (Youtube, Instagram, TikTok, ecc.);	1-2x	streching statico;	No	stretching;	positivamente	positivamente	nessun effetto	nessun effetto	riduce la rigidità muscolare	riduce la rigidità muscolare	positivamente	positivamente	positivamente	positivamente	nessun effetto	nessun effetto	nessun effetto	positivamente (cioè riduce il dolore percepito)	positivamente	No	nessun effetto	nessun effetto	Sì
76	2024-11-12 09:21:09	2024-11-12 09:30:10	anonymous		Italiano		Sì	Italia	18-30 anni	Percorso laurea magistrale	Allenatore;	2	Atleti professionisti;Atleti ricreativi;	Social media (Youtube, Instagram, TikTok, ecc.);Banche dati scientifiche (PubMed, Web of Science, Scopus, Google Scholar, ecc.);Motori di ricerca (Google, Bing, Yahoo!, ecc.);Persone di pari livello (altri terapeuti, allenatori, ecc.);	3-4x	Corsa leggera;mobilizzazione articolare;stretching dinamico;	No	ciclette a bassa intensità;lavoro di respirazione;stretching;	nessun effetto	positivamente	nessun effetto	positivamente	riduce la rigidità muscolare	riduce la rigidità muscolare	nessun effetto	positivamente	positivamente	positivamente	positivamente (cioè riduce il rischio di lesioni)	positivamente (cioè riduce il rischio di lesioni)	positivamente (cioè riduce il dolore percepito)	positivamente (cioè riduce il dolore percepito)	positivamente	Sì	positivamente	nessun effetto	Sì
77	2024-11-12 09:20:14	2024-11-12 09:30:46	anonymous		Italiano		Sì	Palermo	18-30 anni	Laurea triennale	Scienza dello sport;Allenatore;	1	Atleti professionisti;Studenti;Atleti ricreativi;Pazienti;Lavoratori,Padri di famiglia;	Banche dati scientifiche (PubMed, Web of Science, Scopus, Google Scholar, ecc.);Social media (Youtube, Instagram, TikTok, ecc.);Persone di pari livello (altri terapeuti, allenatori, ecc.);	>5x	mobilizzazione articolare;bande elastiche;Riscaldamento sport specifico;	No	Posizione di autotrasfusione;ciclette a bassa intensità;	nessun effetto	positivamente	positivamente	nessun effetto	riduce la rigidità muscolare	riduce la rigidità muscolare	positivamente	positivamente	positivamente	negativamente	positivamente (cioè riduce il rischio di lesioni)	positivamente (cioè riduce il rischio di lesioni)	positivamente (cioè riduce il dolore percepito)	positivamente (cioè riduce il dolore percepito)	positivamente	No	negativamente	nessun effetto	Sì
78	2024-11-12 09:20:07	2024-11-12 09:32:22	anonymous		Italiano		Sì	Italia	18-30 anni	Laurea triennale	Allenatore;	7	Atleti ricreativi;Atleti professionisti;	Banche dati scientifiche (PubMed, Web of Science, Scopus, Google Scholar, ecc.);Social media (Youtube, Instagram, TikTok, ecc.);Persone di pari livello (altri terapeuti, allenatori, ecc.);	3-4x	mobilizzazione articolare;Riscaldamento sport specifico;bande elastiche;Corsa leggera;stretching dinamico;Foam rolling;streching statico;combinazione di più di uno dei suddetti metodi;	Sì, dopo l'allenamento	Foam Rolling;stretching;	positivamente	positivamente	positivamente	nessun effetto	riduce la rigidità muscolare	riduce la rigidità muscolare	positivamente	positivamente	positivamente	positivamente	positivamente (cioè riduce il rischio di lesioni)	positivamente (cioè riduce il rischio di lesioni)	positivamente (cioè riduce il dolore percepito)	positivamente (cioè riduce il dolore percepito)	positivamente	No	positivamente	positivamente	Sì
79	2024-11-12 09:27:21	2024-11-12 09:33:04	anonymous		Italiano		Sì	Italia	18-30 anni	Laurea triennale	Scienza dello sport;Allenatore;	3	Atleti ricreativi;	Banche dati scientifiche (PubMed, Web of Science, Scopus, Google Scholar, ecc.);Motori di ricerca (Google, Bing, Yahoo!, ecc.);Corsi online;Persone di pari livello (altri terapeuti, allenatori, ecc.);Social media (Youtube, Instagram, TikTok, ecc.);	3-4x	combinazione di più di uno dei suddetti metodi;	No	corsa a bassa intensità;lavoro di respirazione;	positivamente	nessun effetto	positivamente	nessun effetto	riduce la rigidità muscolare	riduce la rigidità muscolare	positivamente	positivamente	positivamente	positivamente	positivamente (cioè riduce il rischio di lesioni)	positivamente (cioè riduce il rischio di lesioni)	positivamente (cioè riduce il dolore percepito)	positivamente (cioè riduce il dolore percepito)	positivamente	No	nessun effetto	nessun effetto	Sì
80	2024-11-12 11:15:54	2024-11-12 11:19:24	anonymous		Italiano		Sì	Italia	18-30 anni	Diploma di scuola superiore/diploma di laurea	Allenatore;	1	Atleti ricreativi;	Social media (Youtube, Instagram, TikTok, ecc.);Motori di ricerca (Google, Bing, Yahoo!, ecc.);	2-3x	streching statico;stretching dinamico;Riscaldamento sport specifico;mobilizzazione articolare;	No	stretching;	positivamente	positivamente	positivamente	positivamente	riduce la rigidità muscolare	riduce la rigidità muscolare	positivamente	positivamente	positivamente	positivamente	positivamente (cioè riduce il rischio di lesioni)	positivamente (cioè riduce il rischio di lesioni)	positivamente (cioè riduce il dolore percepito)	positivamente (cioè riduce il dolore percepito)	positivamente	Sì	positivamente	positivamente	Sì
81	2024-11-12 11:16:41	2024-11-12 11:19:37	anonymous		Italiano		Sì	Italia	18-30 anni	Diploma di scuola superiore/diploma di laurea	Nessuna esperienza;	0	Nessuno;	Social media (Youtube, Instagram, TikTok, ecc.);	3-4x	streching statico;Foam rolling;mobilizzazione articolare;	Sì, dopo l'allenamento	stretching;Foam Rolling;lavoro di respirazione;	nessun effetto	positivamente	positivamente	nessun effetto	riduce la rigidità muscolare	riduce la rigidità muscolare	positivamente	positivamente	positivamente	positivamente	positivamente (cioè riduce il rischio di lesioni)	positivamente (cioè riduce il rischio di lesioni)	positivamente (cioè riduce il dolore percepito)	positivamente (cioè riduce il dolore percepito)	positivamente	No	positivamente	positivamente	Sì
82	2024-11-12 11:17:12	2024-11-12 11:21:08	anonymous		Italiano		Sì	Italia	18-30 anni	Diploma di scuola superiore/diploma di laurea	Nessuna esperienza;	0	Nessuno ;	Social media (Youtube, Instagram, TikTok, ecc.);Motori di ricerca (Google, Bing, Yahoo!, ecc.);	2-3x	mobilizzazione articolare;Corsa leggera;	No	stretching;	positivamente	negativamente	positivamente	positivamente	riduce la rigidità muscolare	riduce la rigidità muscolare	positivamente	positivamente	positivamente	positivamente	positivamente (cioè riduce il rischio di lesioni)	positivamente (cioè riduce il rischio di lesioni)	positivamente (cioè riduce il dolore percepito)	positivamente (cioè riduce il dolore percepito)	positivamente	No	positivamente	positivamente	Sì
83	2024-11-12 11:18:03	2024-11-12 11:21:38	anonymous		Deutsch		Sì	Italia	18-30 anni	Laurea triennale	Nessuna esperienza;	0	Nessuno ;	Social media (Youtube, Instagram, TikTok, ecc.);Motori di ricerca (Google, Bing, Yahoo!, ecc.);Persone di pari livello (altri terapeuti, allenatori, ecc.);	2-3x	streching statico;Corsa leggera;mobilizzazione articolare;Riscaldamento sport specifico;combinazione di più di uno dei suddetti metodi;stretching dinamico;	No	assunzione di proteine;stretching;	positivamente	positivamente	positivamente	positivamente	riduce la rigidità muscolare	riduce la rigidità muscolare	positivamente	positivamente	positivamente	positivamente	positivamente (cioè riduce il rischio di lesioni)	positivamente (cioè riduce il rischio di lesioni)	positivamente (cioè riduce il dolore percepito)	positivamente (cioè riduce il dolore percepito)	positivamente	No	positivamente	positivamente	Sì
84	2024-11-12 11:16:55	2024-11-12 11:22:18	anonymous		Italiano		Sì	ITALIA	18-30 anni	Laurea triennale	Nessuna esperienza;	0	Nessuno;	Motori di ricerca (Google, Bing, Yahoo!, ecc.);	3-4x	mobilizzazione articolare;	No	stretching;ciclette a bassa intensità;corsa a bassa intensità;	positivamente	positivamente	positivamente	nessun effetto	riduce la rigidità muscolare	riduce la rigidità muscolare	nessun effetto	nessun effetto	positivamente	nessun effetto	positivamente (cioè riduce il rischio di lesioni)	positivamente (cioè riduce il rischio di lesioni)	positivamente (cioè riduce il dolore percepito)	positivamente (cioè riduce il dolore percepito)	positivamente	No	positivamente	positivamente	Sì
85	2024-11-12 11:16:59	2024-11-12 11:22:19	anonymous		Italiano		Sì	Italia	18-30 anni	Diploma di scuola superiore/diploma di laurea	Nessuna esperienza;	1	Studenti;	Social media (Youtube, Instagram, TikTok, ecc.);	2-3x	streching statico;Corsa leggera;mobilizzazione articolare;	No	stretching;	nessun effetto	nessun effetto	nessun effetto	positivamente	riduce la rigidità muscolare	riduce la rigidità muscolare	positivamente	positivamente	nessun effetto	positivamente	nessun effetto	positivamente (cioè riduce il rischio di lesioni)	nessun effetto	positivamente (cioè riduce il dolore percepito)	positivamente	No	positivamente	positivamente	Non chiaro/non so
86	2024-11-12 11:17:25	2024-11-12 11:22:45	anonymous		Italiano		Sì	Italia	18-30 anni	Diploma di scuola superiore/diploma di laurea	Allenatore;	1	Atleti ricreativi;	Motori di ricerca (Google, Bing, Yahoo!, ecc.);Social media (Youtube, Instagram, TikTok, ecc.);	1-2x	Riscaldamento sport specifico;	No	stretching;lavoro di respirazione;corsa a bassa intensità;	positivamente	positivamente	positivamente	positivamente	riduce la rigidità muscolare	riduce la rigidità muscolare	nessun effetto	positivamente	nessun effetto	positivamente	nessun effetto	positivamente (cioè riduce il rischio di lesioni)	negativamente (cioè aumenta il dolore percepito)	positivamente (cioè riduce il dolore percepito)	positivamente	Sì	negativamente	negativamente	Sì
87	2024-11-12 11:17:37	2024-11-12 11:22:47	anonymous		Italiano		Sì	Italia	18-30 anni	Laurea triennale	Allenatore;	1	Atleti ricreativi;Studenti;	Motori di ricerca (Google, Bing, Yahoo!, ecc.);Persone di pari livello (altri terapeuti, allenatori, ecc.);Social media (Youtube, Instagram, TikTok, ecc.);	1-2x	Corsa leggera;stretching dinamico;mobilizzazione articolare;	No	stretching;	nessun effetto	positivamente	positivamente	nessun effetto	riduce la rigidità muscolare	nessun effetto	negativamente	negativamente	nessun effetto	positivamente	nessun effetto	nessun effetto	positivamente (cioè riduce il dolore percepito)	positivamente (cioè riduce il dolore percepito)	positivamente	No	nessun effetto	nessun effetto	Non chiaro/non so
88	2024-11-12 11:16:58	2024-11-12 11:23:11	anonymous		Italiano		Sì	Italia	18-30 anni	Diploma di scuola superiore/diploma di laurea	Allenatore;	3	Atleti ricreativi;Studenti;	Social media (Youtube, Instagram, TikTok, ecc.);Banche dati scientifiche (PubMed, Web of Science, Scopus, Google Scholar, ecc.);Motori di ricerca (Google, Bing, Yahoo!, ecc.);Persone di pari livello (altri terapeuti, allenatori, ecc.);	4-5x	combinazione di più di uno dei suddetti metodi;stretching dinamico;mobilizzazione articolare;	Sì, dopo l'allenamento	stretching;	nessun effetto	nessun effetto	positivamente	positivamente	riduce la rigidità muscolare	riduce la rigidità muscolare	positivamente	positivamente	positivamente	positivamente	nessun effetto	positivamente (cioè riduce il rischio di lesioni)	positivamente (cioè riduce il dolore percepito)	positivamente (cioè riduce il dolore percepito)	positivamente	No	positivamente	positivamente	Sì
89	2024-11-12 11:18:36	2024-11-12 11:23:21	anonymous		Italiano		Sì	Italia	18-30 anni	Diploma di scuola superiore/diploma di laurea	Scienza dello sport;	2	Atleti ricreativi;	Banche dati scientifiche (PubMed, Web of Science, Scopus, Google Scholar, ecc.);Social media (Youtube, Instagram, TikTok, ecc.);	4-5x	combinazione di più di uno dei suddetti metodi;	Sì, prima e dopo l'allenamento	stretching;Foam Rolling;	nessun effetto	positivamente	positivamente	positivamente	riduce la rigidità muscolare	riduce la rigidità muscolare	positivamente	positivamente	positivamente	positivamente	positivamente (cioè riduce il rischio di lesioni)	positivamente (cioè riduce il rischio di lesioni)	positivamente (cioè riduce il dolore percepito)	positivamente (cioè riduce il dolore percepito)	positivamente	No	positivamente	positivamente	Sì
90	2024-11-12 11:16:53	2024-11-12 11:23:31	anonymous		Italiano		Sì	Italia	18-30 anni	Laurea triennale	Nessuna esperienza;	0	Nessuno;	Motori di ricerca (Google, Bing, Yahoo!, ecc.);	3-4x	Riscaldamento sport specifico;	No	stretching;	positivamente	positivamente	positivamente	positivamente	riduce la rigidità muscolare	riduce la rigidità muscolare	positivamente	positivamente	positivamente	positivamente	positivamente (cioè riduce il rischio di lesioni)	positivamente (cioè riduce il rischio di lesioni)	positivamente (cioè riduce il dolore percepito)	positivamente (cioè riduce il dolore percepito)	positivamente	No	positivamente	positivamente	Non chiaro/non so
91	2024-11-12 11:17:37	2024-11-12 11:23:32	anonymous		Italiano		Sì	Italia	18-30 anni	Diploma di scuola superiore/diploma di laurea	Nessuna esperienza;	0	Nessuno;	Social media (Youtube, Instagram, TikTok, ecc.);	2-3x	combinazione di più di uno dei suddetti metodi;	No	stretching;	nessun effetto	positivamente	nessun effetto	positivamente	riduce la rigidità muscolare	riduce la rigidità muscolare	nessun effetto	positivamente	positivamente	positivamente	positivamente (cioè riduce il rischio di lesioni)	positivamente (cioè riduce il rischio di lesioni)	nessun effetto	positivamente (cioè riduce il dolore percepito)	nessun effetto	No	negativamente	nessun effetto	Sì
92	2024-11-12 11:15:38	2024-11-12 11:23:35	anonymous		Deutsch		Sì	Espagna	18-30 anni	Grado un spagna	Scienza dello sport;Allenatore;	3	Atleti ricreativi;	Social media (Youtube, Instagram, TikTok, ecc.);Banche dati scientifiche (PubMed, Web of Science, Scopus, Google Scholar, ecc.);Persone di pari livello (altri terapeuti, allenatori, ecc.);	1-2x	Foam rolling;mobilizzazione articolare;bande elastiche;	Sì, prima dell'allenamento	stretching;lavoro di respirazione;	positivamente	positivamente	positivamente	nessun effetto	riduce la rigidità muscolare	riduce la rigidità muscolare	nessun effetto	positivamente	positivamente	positivamente	positivamente (cioè riduce il rischio di lesioni)	positivamente (cioè riduce il rischio di lesioni)	positivamente (cioè riduce il dolore percepito)	positivamente (cioè riduce il dolore percepito)	positivamente	No	nessun effetto	positivamente	Sì
93	2024-11-12 11:18:20	2024-11-12 11:23:37	anonymous		Italiano		Sì	Palermo	18-30 anni	Laurea triennale	Nessuna esperienza;Allenatore;	3	Studenti;	Social media (Youtube, Instagram, TikTok, ecc.);	3-4x	stretching dinamico;mobilizzazione articolare;bande elastiche;	Sì, prima e dopo l'allenamento	stretching;Foam Rolling;crioterapia/bagno di ghiaccio;	nessun effetto	positivamente	positivamente	positivamente	riduce la rigidità muscolare	riduce la rigidità muscolare	positivamente	positivamente	positivamente	positivamente	nessun effetto	positivamente (cioè riduce il rischio di lesioni)	positivamente (cioè riduce il dolore percepito)	positivamente (cioè riduce il dolore percepito)	positivamente	No	nessun effetto	positivamente	Sì
94	2024-11-12 11:17:06	2024-11-12 11:24:00	anonymous		Italiano		Sì	Corleone	18-30 anni	Diploma di scuola superiore/diploma di laurea	Allenatore;	1	Studenti;	Social media (Youtube, Instagram, TikTok, ecc.);Motori di ricerca (Google, Bing, Yahoo!, ecc.);Corsi online;Persone di pari livello (altri terapeuti, allenatori, ecc.);	1-2x	combinazione di più di uno dei suddetti metodi;	No	stretching;	positivamente	positivamente	nessun effetto	nessun effetto	riduce la rigidità muscolare	riduce la rigidità muscolare	positivamente	positivamente	positivamente	positivamente	nessun effetto	nessun effetto	positivamente (cioè riduce il dolore percepito)	positivamente (cioè riduce il dolore percepito)	positivamente	Sì	positivamente	nessun effetto	Non chiaro/non so
95	2024-11-12 11:18:26	2024-11-12 11:24:13	anonymous		Italiano		Sì	Italia	18-30 anni	Diploma di scuola superiore/diploma di laurea	Nessuna esperienza;	0	Non ho clienti ;	Social media (Youtube, Instagram, TikTok, ecc.);Motori di ricerca (Google, Bing, Yahoo!, ecc.);Banche dati scientifiche (PubMed, Web of Science, Scopus, Google Scholar, ecc.);Università ;	4-5x	mobilizzazione articolare;Corsa leggera;streching statico;	No	assunzione di proteine;stretching;	nessun effetto	positivamente	positivamente	positivamente	riduce la rigidità muscolare	riduce la rigidità muscolare	positivamente	positivamente	positivamente	nessun effetto	negativamente (cioè aumenta il rischio di lesioni)	negativamente (cioè aumenta il rischio di lesioni)	positivamente (cioè riduce il dolore percepito)	positivamente (cioè riduce il dolore percepito)	positivamente	Sì	negativamente	nessun effetto	Non chiaro/non so
96	2024-11-12 11:17:48	2024-11-12 11:24:23	anonymous		Italiano		Sì	Italia	18-30 anni	Diploma di scuola superiore/diploma di laurea	Allenatore;	1	Studenti;	Motori di ricerca (Google, Bing, Yahoo!, ecc.);Persone di pari livello (altri terapeuti, allenatori, ecc.);	4-5x	Riscaldamento sport specifico;stretching dinamico;bande elastiche;streching statico;	No	lavoro di respirazione;stretching;	nessun effetto	positivamente	positivamente	positivamente	nessun effetto	riduce la rigidità muscolare	nessun effetto	positivamente	positivamente	positivamente	nessun effetto	nessun effetto	nessun effetto	positivamente (cioè riduce il dolore percepito)	positivamente	Sì	positivamente	nessun effetto	Non chiaro/non so
97	2024-11-12 11:16:46	2024-11-12 11:24:37	anonymous		Italiano		Sì	Italia	18-30 anni	Diploma di scuola superiore/diploma di laurea	Nessuna esperienza;	0	Studenti;	Persone di pari livello (altri terapeuti, allenatori, ecc.);	2-3x	stretching dinamico;mobilizzazione articolare;	Sì, prima dell'allenamento	stretching;	nessun effetto	positivamente	negativamente	negativamente	riduce la rigidità muscolare	riduce la rigidità muscolare	positivamente	positivamente	positivamente	positivamente	positivamente (cioè riduce il rischio di lesioni)	positivamente (cioè riduce il rischio di lesioni)	positivamente (cioè riduce il dolore percepito)	positivamente (cioè riduce il dolore percepito)	positivamente	No	positivamente	positivamente	Sì
98	2024-11-12 11:17:05	2024-11-12 11:24:39	anonymous		Italiano		Sì	Italia	18-30 anni	Laurea triennale	Nessuna esperienza;	0	non ho clienti;	Social media (Youtube, Instagram, TikTok, ecc.);Banche dati scientifiche (PubMed, Web of Science, Scopus, Google Scholar, ecc.);Motori di ricerca (Google, Bing, Yahoo!, ecc.);Persone di pari livello (altri terapeuti, allenatori, ecc.);	2-3x	mobilizzazione articolare;	No	stretching;lavoro di respirazione;	nessun effetto	positivamente	positivamente	positivamente	riduce la rigidità muscolare	riduce la rigidità muscolare	positivamente	positivamente	nessun effetto	positivamente	nessun effetto	positivamente (cioè riduce il rischio di lesioni)	positivamente (cioè riduce il dolore percepito)	positivamente (cioè riduce il dolore percepito)	nessun effetto	No	negativamente	nessun effetto	Sì
99	2024-11-12 11:17:25	2024-11-12 11:24:55	anonymous		Italiano		Sì	Italia	18-30 anni	Diploma di scuola superiore/diploma di laurea	Istruttore di sala ;	1	Atleti ricreativi;	Corsi online;Persone di pari livello (altri terapeuti, allenatori, ecc.);Social media (Youtube, Instagram, TikTok, ecc.);	4-5x	mobilizzazione articolare;stretching dinamico;	No	stretching;corsa a bassa intensità;	negativamente	positivamente	negativamente	positivamente	riduce la rigidità muscolare	riduce la rigidità muscolare	positivamente	positivamente	positivamente	positivamente	negativamente (cioè aumenta il rischio di lesioni)	positivamente (cioè riduce il rischio di lesioni)	negativamente (cioè aumenta il dolore percepito)	positivamente (cioè riduce il dolore percepito)	positivamente	Sì	positivamente	positivamente	Sì
100	2024-11-12 11:17:14	2024-11-12 11:24:56	anonymous		Italiano		Sì	Italia	18-30 anni	Studente scienze motorie	Scienza dello sport;Allenatore;Insegnate di danza classica;	5	Atleti ricreativi;	Banche dati scientifiche (PubMed, Web of Science, Scopus, Google Scholar, ecc.);Università;	3-4x	mobilizzazione articolare;Riscaldamento sport specifico;bande elastiche;	Sì, dopo l'allenamento	stretching;Foam Rolling;lavoro di respirazione;corsa a bassa intensità;	positivamente	positivamente	negativamente	positivamente	riduce la rigidità muscolare	riduce la rigidità muscolare	positivamente	positivamente	positivamente	positivamente	nessun effetto	positivamente (cioè riduce il rischio di lesioni)	nessun effetto	positivamente (cioè riduce il dolore percepito)	positivamente	No	negativamente	negativamente	Sì
101	2024-11-12 11:16:56	2024-11-12 11:25:07	anonymous		Italiano		Sì	Italia	18-30 anni	Laurea triennale	Scienza dello sport;	1	Studenti;	Social media (Youtube, Instagram, TikTok, ecc.);	3-4x	stretching dinamico;	Sì, dopo l'allenamento	stretching;corsa a bassa intensità;lavoro di respirazione;	positivamente	positivamente	positivamente	positivamente	riduce la rigidità muscolare	riduce la rigidità muscolare	positivamente	positivamente	positivamente	positivamente	positivamente (cioè riduce il rischio di lesioni)	positivamente (cioè riduce il rischio di lesioni)	positivamente (cioè riduce il dolore percepito)	nessun effetto	positivamente	No	positivamente	positivamente	No
102	2024-11-12 11:18:23	2024-11-12 11:26:45	anonymous		Italiano		Sì	Italia	18-30 anni	Diploma di scuola superiore/diploma di laurea	Allenatore;	2	Atleti ricreativi;	Corsi online;	4-5x	Foam rolling;mobilizzazione articolare;bande elastiche;	Sì, prima dell'allenamento	lavoro di respirazione;	positivamente	positivamente	positivamente	positivamente	riduce la rigidità muscolare	nessun effetto	positivamente	nessun effetto	positivamente	nessun effetto	positivamente (cioè riduce il rischio di lesioni)	nessun effetto	positivamente (cioè riduce il dolore percepito)	nessun effetto	positivamente	No	positivamente	positivamente	Sì
103	2024-11-12 11:18:34	2024-11-12 11:27:59	anonymous		Italiano		Sì	Italia	18-30 anni	Diploma di scuola superiore/diploma di laurea	Allenatore;	2	Bambini;	Persone di pari livello (altri terapeuti, allenatori, ecc.);Motori di ricerca (Google, Bing, Yahoo!, ecc.);Corsi online;	4-5x	stretching dinamico;combinazione di più di uno dei suddetti metodi;mobilizzazione articolare;Riscaldamento sport specifico;	Sì, dopo l'allenamento	pistola massaggiante;stretching;Foam Rolling;	positivamente	positivamente	positivamente	positivamente	riduce la rigidità muscolare	riduce la rigidità muscolare	nessun effetto	nessun effetto	nessun effetto	positivamente	positivamente (cioè riduce il rischio di lesioni)	positivamente (cioè riduce il rischio di lesioni)	positivamente (cioè riduce il dolore percepito)	positivamente (cioè riduce il dolore percepito)	positivamente	No	nessun effetto	positivamente	Sì
104	2024-11-12 11:17:11	2024-11-12 11:28:58	anonymous		Italiano		Sì	Italia	18-30 anni	Diploma di scuola superiore/diploma di laurea	Allenatore;	1	bambini ;	Social media (Youtube, Instagram, TikTok, ecc.);Motori di ricerca (Google, Bing, Yahoo!, ecc.);	3-4x	streching statico;mobilizzazione articolare;stretching dinamico;	Sì, dopo l'allenamento	Foam Rolling;stretching;	positivamente	positivamente	nessun effetto	nessun effetto	riduce la rigidità muscolare	riduce la rigidità muscolare	positivamente	positivamente	positivamente	positivamente	positivamente (cioè riduce il rischio di lesioni)	positivamente (cioè riduce il rischio di lesioni)	positivamente (cioè riduce il dolore percepito)	positivamente (cioè riduce il dolore percepito)	positivamente	Sì	positivamente	positivamente	Sì
105	2024-11-12 11:18:31	2024-11-12 11:29:17	anonymous		Italiano		Sì	Italia	18-30 anni	Diploma di scuola superiore/diploma di laurea	Allenatore;	1	Bambini;	Social media (Youtube, Instagram, TikTok, ecc.);Motori di ricerca (Google, Bing, Yahoo!, ecc.);Persone di pari livello (altri terapeuti, allenatori, ecc.);	3-4x	Riscaldamento sport specifico;mobilizzazione articolare;	No	lavoro di respirazione;corsa a bassa intensità;ciclette a bassa intensità;stretching;	positivamente	nessun effetto	positivamente	positivamente	riduce la rigidità muscolare	nessun effetto	positivamente	positivamente	positivamente	positivamente	nessun effetto	positivamente (cioè riduce il rischio di lesioni)	positivamente (cioè riduce il dolore percepito)	positivamente (cioè riduce il dolore percepito)	positivamente	Sì	positivamente	positivamente	Sì
106	2024-11-12 11:17:30	2024-11-12 11:30:53	anonymous		English (United Kingdom)‎		Sì	Italia	18-30 anni	Università	Scienza dello sport;Insegnante di educazione fisica;	3	futbolista ;Studenti;	Banche dati scientifiche (PubMed, Web of Science, Scopus, Google Scholar, ecc.);	2-3x	stretching dinamico;Foam rolling;bande elastiche;	Sì, prima dell'allenamento	pistola massaggiante;crioterapia/bagno di ghiaccio;	positivamente	nessun effetto	positivamente	positivamente	riduce la rigidità muscolare	riduce la rigidità muscolare	positivamente	positivamente	positivamente	positivamente	nessun effetto	nessun effetto	positivamente (cioè riduce il dolore percepito)	positivamente (cioè riduce il dolore percepito)	positivamente	No	negativamente	positivamente	Sì
107	2024-11-12 11:17:15	2024-11-12 11:31:03	anonymous		English (United Kingdom)‎		Sì	Italia	18-30 anni	Universidad	Scienza dello sport;	3	Studenti;	Banche dati scientifiche (PubMed, Web of Science, Scopus, Google Scholar, ecc.);	3-4x	Foam rolling;stretching dinamico;mobilizzazione articolare;bande elastiche;	Sì, prima dell'allenamento	pistola massaggiante;Foam Rolling;	positivamente	nessun effetto	positivamente	positivamente	riduce la rigidità muscolare	riduce la rigidità muscolare	positivamente	positivamente	positivamente	positivamente	positivamente (cioè riduce il rischio di lesioni)	positivamente (cioè riduce il rischio di lesioni)	positivamente (cioè riduce il dolore percepito)	positivamente (cioè riduce il dolore percepito)	positivamente	No	negativamente	positivamente	Sì
108	2024-11-13 11:10:21	2024-11-13 11:13:06	anonymous		Italiano		Sì	Canicattì	18-30 anni	Diploma di scuola superiore/diploma di laurea	Nessuna esperienza;	0	Niente ;	Social media (Youtube, Instagram, TikTok, ecc.);Motori di ricerca (Google, Bing, Yahoo!, ecc.);Corsi online;Persone di pari livello (altri terapeuti, allenatori, ecc.);	2-3x	streching statico;stretching dinamico;Corsa leggera;	Sì, dopo l'allenamento	stretching;terapia del calore;lavoro di respirazione;	nessun effetto	positivamente	positivamente	positivamente	riduce la rigidità muscolare	aumenta la rigidità muscolare	positivamente	positivamente	positivamente	positivamente	positivamente (cioè riduce il rischio di lesioni)	positivamente (cioè riduce il rischio di lesioni)	positivamente (cioè riduce il dolore percepito)	positivamente (cioè riduce il dolore percepito)	positivamente	Sì	positivamente	positivamente	Sì
109	2024-11-13 11:10:22	2024-11-13 11:13:18	anonymous		Italiano		Sì	Italia	18-30 anni	Laurea triennale	Nessuna esperienza;	0	Nessuno;	Social media (Youtube, Instagram, TikTok, ecc.);	2-3x	mobilizzazione articolare;	No	corsa a bassa intensità;	positivamente	positivamente	positivamente	positivamente	riduce la rigidità muscolare	riduce la rigidità muscolare	positivamente	positivamente	positivamente	positivamente	positivamente (cioè riduce il rischio di lesioni)	positivamente (cioè riduce il rischio di lesioni)	positivamente (cioè riduce il dolore percepito)	positivamente (cioè riduce il dolore percepito)	positivamente	Sì	positivamente	positivamente	Sì
110	2024-11-13 11:10:31	2024-11-13 11:15:36	anonymous		Italiano		Sì	Italia	18-30 anni	Laurea triennale	Nessuna esperienza;	0	Niente ;	Banche dati scientifiche (PubMed, Web of Science, Scopus, Google Scholar, ecc.);	3-4x	Corsa leggera;	No	corsa a bassa intensità;	positivamente	nessun effetto	positivamente	positivamente	nessun effetto	riduce la rigidità muscolare	positivamente	nessun effetto	positivamente	positivamente	positivamente (cioè riduce il rischio di lesioni)	positivamente (cioè riduce il rischio di lesioni)	positivamente (cioè riduce il dolore percepito)	positivamente (cioè riduce il dolore percepito)	positivamente	No	nessun effetto	positivamente	Sì
111	2024-11-13 11:10:38	2024-11-13 11:15:51	anonymous		Italiano		Sì	Italia	18-30 anni	Laurea triennale	Nessuna esperienza;	0	Studenti;	Social media (Youtube, Instagram, TikTok, ecc.);	1-2x	Corsa leggera;	No	lavoro di respirazione;corsa a bassa intensità;	positivamente	positivamente	nessun effetto	nessun effetto	riduce la rigidità muscolare	nessun effetto	positivamente	positivamente	nessun effetto	nessun effetto	positivamente (cioè riduce il rischio di lesioni)	negativamente (cioè aumenta il rischio di lesioni)	positivamente (cioè riduce il dolore percepito)	negativamente (cioè aumenta il dolore percepito)	nessun effetto	Sì	positivamente	negativamente	Sì
112	2024-11-13 11:10:33	2024-11-13 11:15:51	anonymous		Italiano		Sì	Canicattì	18-30 anni	Diploma di scuola superiore/diploma di laurea	Nessuna esperienza;	0	Nessuno;	Motori di ricerca (Google, Bing, Yahoo!, ecc.);	>5x	combinazione di più di uno dei suddetti metodi;	Sì, prima dell'allenamento	stretching;	positivamente	positivamente	positivamente	positivamente	riduce la rigidità muscolare	riduce la rigidità muscolare	positivamente	positivamente	positivamente	positivamente	positivamente (cioè riduce il rischio di lesioni)	positivamente (cioè riduce il rischio di lesioni)	positivamente (cioè riduce il dolore percepito)	positivamente (cioè riduce il dolore percepito)	positivamente	No	positivamente	positivamente	Sì
113	2024-11-13 11:10:31	2024-11-13 11:16:09	anonymous		Italiano		Sì	Italia	18-30 anni	Laurea triennale	Nessuna esperienza;	0	Niente;	Banche dati scientifiche (PubMed, Web of Science, Scopus, Google Scholar, ecc.);Motori di ricerca (Google, Bing, Yahoo!, ecc.);Persone di pari livello (altri terapeuti, allenatori, ecc.);Corsi online;Social media (Youtube, Instagram, TikTok, ecc.);	2-3x	mobilizzazione articolare;Riscaldamento sport specifico;combinazione di più di uno dei suddetti metodi;	Sì, dopo l'allenamento	stretching;Foam Rolling;lavoro di respirazione;	positivamente	positivamente	positivamente	positivamente	riduce la rigidità muscolare	riduce la rigidità muscolare	positivamente	positivamente	positivamente	positivamente	positivamente (cioè riduce il rischio di lesioni)	positivamente (cioè riduce il rischio di lesioni)	positivamente (cioè riduce il dolore percepito)	positivamente (cioè riduce il dolore percepito)	positivamente	No	positivamente	positivamente	Sì
114	2024-11-13 11:10:19	2024-11-13 11:16:16	anonymous		Italiano		Sì	Italia	18-30 anni	Diploma di scuola superiore/diploma di laurea	Nessuna esperienza;	0	Niente;	Motori di ricerca (Google, Bing, Yahoo!, ecc.);	2-3x	combinazione di più di uno dei suddetti metodi;	No	stretching;	positivamente	positivamente	nessun effetto	nessun effetto	riduce la rigidità muscolare	riduce la rigidità muscolare	negativamente	positivamente	positivamente	nessun effetto	nessun effetto	nessun effetto	positivamente (cioè riduce il dolore percepito)	positivamente (cioè riduce il dolore percepito)	positivamente	Sì	positivamente	nessun effetto	Sì
115	2024-11-13 11:10:40	2024-11-13 11:16:30	anonymous		Italiano		Sì	Italia	18-30 anni	Diploma di scuola superiore/diploma di laurea	Nessuna esperienza;	0	Niente ;	Social media (Youtube, Instagram, TikTok, ecc.);Motori di ricerca (Google, Bing, Yahoo!, ecc.);	3-4x	stretching dinamico;streching statico;Corsa leggera;Riscaldamento sport specifico;	No	stretching;	positivamente	positivamente	positivamente	positivamente	riduce la rigidità muscolare	riduce la rigidità muscolare	positivamente	positivamente	nessun effetto	positivamente	positivamente (cioè riduce il rischio di lesioni)	positivamente (cioè riduce il rischio di lesioni)	positivamente (cioè riduce il dolore percepito)	positivamente (cioè riduce il dolore percepito)	positivamente	No	negativamente	positivamente	Sì
116	2024-11-13 11:13:35	2024-11-13 11:16:59	anonymous		Italiano		Sì	Italia	18-30 anni	Laurea triennale	Nessuna esperienza;	0	Nessuno;	Nessuno;	1-2x	Corsa leggera;	No	lavoro di respirazione;	nessun effetto	nessun effetto	nessun effetto	nessun effetto	nessun effetto	riduce la rigidità muscolare	positivamente	nessun effetto	nessun effetto	negativamente	negativamente (cioè aumenta il rischio di lesioni)	nessun effetto	negativamente (cioè aumenta il dolore percepito)	positivamente (cioè riduce il dolore percepito)	positivamente	Sì	positivamente	negativamente	Non chiaro/non so

## Sheet: German respond
Supplementary Table S7. Raw survey responses (German version)
ID	Start time	Completion time	Email	Name	Language	Last modified time	Ich bin damit einverstanden, dass meine Daten für die Studie verwendet werden.	In welchem Alter befinden Sie sich?	Was ist Ihr höchster Bildungsabschluss?	Haben Sie Berufserfahrung mit abgeschlossener und fachspezifischer Ausbildung in einem oder mehreren der folgenden Bereiche(n):	Bitte geben Sie die Anzahl der Jahre an, die Sie in diesem Berufsfeld gearbeitet haben.	Mit welcher Zielgruppe arbeiten Sie?	Auf welchen (Bildungs)kanälen informieren Sie sich über wissenschaftliche Erkenntnisse?	Wie oft in der Woche trainieren Sie?	Welche Erwärmungsprogramme/Warm-up Techniken nutzen Sie?	Nutzen Sie vor oder nach dem Training regelmäßig Schaumstoffrollen, Selbstmassage (mit und ohne Tools wie Massagebälle oder z.B. Black Roll).	Welche Regenerationsmaßnahmen werden genutzt?	Wie wirkt sich die Nutzung von Faszienrollen als Bestandteil von Aufwärmroutinen (akute Effekte, direkt danach) auf die nachfolgende Beweglichkeit (Range of motion) aus?	Wie wirkt sich die regelmäßige Nutzung von Faszienrollen langfristig (also bei regelmäßiger Nutzung) auf die Beweglichkeit aus?	Wie beeinflusst die Nutzung von Faszienrollen als Aufwärmen (akute Effekte, direkt danach) die nachfolgende Leistungsfähigkeit (Maximalkraft, Schnellkraft, Sprung, Sprint)?	Wie beeinflusst die Nutzung von Faszienrollen die Leistungsfähigkeit (Maximalkraft, Schnellkraft, Sprung, Sprint) langfristig (also bei regelmäßiger Nutzung)?	Welchen Effekt (akut, direkt danach) hat die Nutzung von Faszienrollen auf die Muskelsteifigkeit?	Welchen Effekt (langfristig, also bei regelmäßiger Nutzung) hat die Nutzung von Faszienrollen auf die Muskelsteifigkeit?	Wir wirkt sich die regelmäßige Nutzung von Faszienrollen auf die Prävention von Faszienverklebungen aus?	Welche Auswirkungen hat die Nutzung von Faszienrolle im Hinblick auf Auflösung von Faszienverklebungen (akut, direkt danach)?	Welche Auswirkungen hat die Nutzung von Faszienrolle im Hinblick auf Auflösung von Faszienverklebungen (langfristig, also bei regelmäßiger Nutzung)?	Wie wirkt sich die Nutzung von Faszienrollen nach einer Belastung (akut, direkt danach) auf die Regeneration aus ?	Welche Auswirkungen hat die Nutzung von Faszienrollen innerhalb von Aufwärmroutinen (akute Effekte, direkt danach) auf die Verletzungsanfälligkeit?	Welche Auswirkungen hat die regelmäßige Nutzung (langfristig, also bei regelmäßiger Nutzung) von Faszienrollen innerhalb von Aufwärmroutinen auf die Verletzungsanfälligkeit?	Wie wirkt sich eine Behandlung mit Faszienrollen (akut, direkt danach) auf das Schmerzempfinden bei muskuloskelettalen Erkrankungen (u.a. Rückenschmerz) aus?	Wie wirkt sich eine Behandlung mit Faszienrollen (langfristig, also bei regelmäßiger Nutzung) auf das Schmerzempfinden bei muskuloskelettalen Erkrankungen (u.a. Rückenschmerz) aus?	Welche Auswirkungen sind akut (direkt danach) von Faszienrollen auf die Durchblutung der behandelten Körperregion zu erwarten?	Gibt es Kontraindikationen oder Risiken durch Faszienrollen (kann die Nutzung von Faszienrollen schädlich sein?)	Wie wirkt sich eine Erhöhung der Faszienrollhärte auf die Beweglichkeitseffekte akut (direkt danach) aus?	Wie wirkt sich eine Erhöhung der Druckintensität auf die Faszienrolle auf die Kraft- und Performanceeffekte akut (direkt danach) aus?	Sollten Faszienrollen in die Erwärmungsprogramme/Warm up vor dem Sport integriert werden?
12	9/14/24 3:51:43	9/14/24 3:57:32	anonymous		Deutsch		Ja	18-30 Jahre	Master	Nein;	0	Kinder und Schüler ;	Social Media (Youtube, Instagram, TikTok, etc.);Suchmaschinen (Google, Bing, Yahoo!, etc.);Online Kurse;	3-4x	dynamische Dehnübungen;Mobilisation;	Nein	Proteinzufuhr;Massagepistole;	positiv	positiv	positiv	positiv	positiv	positiv	positiv	positiv	positiv	positiv	kein Effekt	positiv	kein Effekt	positiv	positiv	Ja	positiv	kein Effekt	Ich bin unentschlossen
13	9/14/24 8:39:10	9/14/24 8:45:00	anonymous		Deutsch		Ja	30-40 Jahre	Master	TrainerIn;	16	FreizeitsportlerInnen;	gar nicht;	2-3x	Joggen;Mobilisation;	Nein	Bier;Proteinzufuhr;	kein Effekt	kein Effekt	kein Effekt	kein Effekt	positiv	positiv	kein Effekt	kein Effekt	kein Effekt	kein Effekt	kein Effekt	kein Effekt	kein Effekt	kein Effekt	kein Effekt	Ja	kein Effekt	kein Effekt	Nein
14	9/14/24 8:39:09	9/14/24 8:47:41	anonymous		Deutsch		Ja	30-40 Jahre	Master	TrainerIn;	17	AthletInnen;	Suchmaschinen (Google, Bing, Yahoo!, etc.);Social Media (Youtube, Instagram, TikTok, etc.);Fortbildungen/Conventions alle 2 Jahre;	3-4x	Faszienrollen;dynamische Dehnübungen;Mobilisation;	Ja	Dehnen;Faszienrollen;Proteinzufuhr;	positiv	kein Effekt	positiv	kein Effekt	positiv	kein Effekt	positiv	positiv	kein Effekt	kein Effekt	positiv	kein Effekt	positiv	kein Effekt	kein Effekt	Ja	positiv	positiv	Ja
15	9/14/24 9:11:46	9/14/24 9:16:31	anonymous		Deutsch		Ja	18-30 Jahre	Bachelor	Sport Lehramt;	2	SchülerInnen;	Wissenschaftliche Datenbanken (Pubmed, Web of Science, Scopus, Google Scholar, etc.);Suchmaschinen (Google, Bing, Yahoo!, etc.);	2-3x	statische Dehnübungen;dynamische Dehnübungen;Mobilisation;	Nein	Dehnen;Massagepistole;	positiv	kein Effekt	kein Effekt	kein Effekt	positiv	positiv	positiv	positiv	positiv	positiv	positiv	positiv	positiv	kein Effekt	positiv	Nein	kein Effekt	kein Effekt	Ja
16	9/14/24 9:27:17	9/14/24 9:32:50	anonymous		Deutsch		Ja	30-40 Jahre	Master	TrainerIn;	10	AthletInnen;	Wissenschaftliche Datenbanken (Pubmed, Web of Science, Scopus, Google Scholar, etc.);	3-4x	dynamische Dehnübungen;Mobilisation;	Nein	Dehnen;	kein Effekt	kein Effekt	kein Effekt	kein Effekt	kein Effekt	kein Effekt	kein Effekt	kein Effekt	kein Effekt	positiv	kein Effekt	kein Effekt	positiv	positiv	kein Effekt	Nein	kein Effekt	positiv	Nein
17	9/14/24 8:39:47	9/14/24 10:46:46	anonymous		Deutsch		Ja	18-30 Jahre	Matura/Abitur	Sportwissenschaft;	2	FreizeitsportlerInnen;	Wissenschaftliche Datenbanken (Pubmed, Web of Science, Scopus, Google Scholar, etc.);Suchmaschinen (Google, Bing, Yahoo!, etc.);Online Kurse;	2-3x	statische Dehnübungen;dynamische Dehnübungen;Mobilisation;Joggen;	Nein	Dehnen;Faszienrollen;	positiv	positiv	kein Effekt	positiv	positiv	positiv	positiv	positiv	positiv	positiv	positiv	positiv	positiv	positiv	positiv	Ja	positiv	positiv	Ja
18	9/14/24 11:03:16	9/14/24 11:11:31	anonymous		Deutsch		Ja	50-60 Jahre	Bachelor	TrainerIn;	25	Personaltrainer;	Online Kurse;Suchmaschinen (Google, Bing, Yahoo!, etc.);	4-5x	statische Dehnübungen;Faszienrollen;dynamische Dehnübungen;Joggen;Mobilisation;	Ja	Massagepistole;Dehnen;Faszienrollen;	positiv	positiv	kein Effekt	positiv	positiv	positiv	positiv	positiv	positiv	positiv	kein Effekt	kein Effekt	positiv	positiv	positiv	Ja	kein Effekt	kein Effekt	Ja
19	9/14/24 10:49:48	9/14/24 11:16:44	anonymous		Deutsch		Ja	40-50 Jahre	Master	Sportwissenschaft;TrainerIn;	20	FreizeitsportlerInnen;AthletInnen;Übungsleiter in der Ausbildung;	Social Media (Youtube, Instagram, TikTok, etc.);Wissenschaftliche Datenbanken (Pubmed, Web of Science, Scopus, Google Scholar, etc.);Online Kurse;Chat GPT etc. ;	3-4x	dynamische Dehnübungen;Faszienrollen;statische Dehnübungen;Mobilisation;Fahrrad;	Ja	Dehnen;Faszienrollen;Wärmetherapie;Proteinzufuhr;Massagepistole;Tens gerät ;	positiv	positiv	negativ	kein Effekt	positiv	positiv	positiv	kein Effekt	positiv	positiv	kein Effekt	positiv	kein Effekt	positiv	positiv	Ja	kein Effekt	kein Effekt	Ja
20	9/14/24 11:39:41	9/14/24 11:44:15	anonymous		Deutsch		Ja	18-30 Jahre	Bachelor	Sportwissenschaft;	1	PatientInnen;FreizeitsportlerInnen;AthletInnen;	Social Media (Youtube, Instagram, TikTok, etc.);Wissenschaftliche Datenbanken (Pubmed, Web of Science, Scopus, Google Scholar, etc.);Suchmaschinen (Google, Bing, Yahoo!, etc.);	1-2x	dynamische Dehnübungen;Mobilisation;	Nein	Proteinzufuhr;	positiv	kein Effekt	kein Effekt	kein Effekt	positiv	kein Effekt	kein Effekt	kein Effekt	kein Effekt	kein Effekt	kein Effekt	kein Effekt	positiv	kein Effekt	positiv	Ja	kein Effekt	kein Effekt	Nein
21	9/14/24 11:39:57	9/14/24 11:44:55	anonymous		Deutsch		Ja	18-30 Jahre	Bachelor	Sportwissenschaft;	1	PatientInnen;	Wissenschaftliche Datenbanken (Pubmed, Web of Science, Scopus, Google Scholar, etc.);Suchmaschinen (Google, Bing, Yahoo!, etc.);	1-2x	dynamische Dehnübungen;statische Dehnübungen;	Nein	Proteinzufuhr;	positiv	kein Effekt	kein Effekt	kein Effekt	positiv	positiv	kein Effekt	kein Effekt	kein Effekt	positiv	kein Effekt	kein Effekt	positiv	kein Effekt	positiv	Ja	kein Effekt	kein Effekt	Nein
22	9/14/24 11:38:44	9/14/24 11:49:16	anonymous		Deutsch		Ja	40-50 Jahre	Diplom	Sportwissenschaft;TrainerIn;Sporttherapie ;	24	AthletInnen;FreizeitsportlerInnen;Studierende ;	Wissenschaftliche Datenbanken (Pubmed, Web of Science, Scopus, Google Scholar, etc.);Suchmaschinen (Google, Bing, Yahoo!, etc.);Online Kurse;Symposien ;	2-3x	dynamische Dehnübungen;Mobilisation;Joggen;Movement Preps ;	Nein	Dehnen;Faszienrollen;Wärmetherapie;Schlaf ;-);	positiv	kein Effekt	kein Effekt	kein Effekt	positiv	positiv	positiv	positiv	positiv	kein Effekt	kein Effekt	kein Effekt	positiv	kein Effekt	positiv	Ja	kein Effekt	kein Effekt	Ich bin unentschlossen
23	9/14/24 11:33:59	9/14/24 11:50:12	anonymous		Deutsch		Ja	40-50 Jahre	Master	Nein;	0	FreizeitsportlerInnen;	Online Kurse;	>5x	Mobilisation;	Ja	Proteinzufuhr;	kein Effekt	positiv	kein Effekt	positiv	positiv	positiv	positiv	positiv	positiv	kein Effekt	negativ	kein Effekt	positiv	positiv	positiv	Nein	negativ	negativ	Nein
24	9/14/24 11:38:58	9/14/24 13:15:24	anonymous		Deutsch		Ja	40-50 Jahre	Master	Nein;	0	AthletInnen;FreizeitsportlerInnen;SchülerInnen;	Online Kurse;Suchmaschinen (Google, Bing, Yahoo!, etc.);Social Media (Youtube, Instagram, TikTok, etc.);	2-3x	statische Dehnübungen;dynamische Dehnübungen;Joggen;	Nein	Dehnen;Progessive muskelentspannung;	positiv	positiv	kein Effekt	kein Effekt	kein Effekt	positiv	kein Effekt	kein Effekt	positiv	positiv	kein Effekt	kein Effekt	kein Effekt	positiv	positiv	Ja	negativ	kein Effekt	Ich bin unentschlossen
25	9/14/24 17:14:56	9/14/24 17:19:49	anonymous		Deutsch		Ja	50-60 Jahre	2. Staatsexamen	Lehramt Bewegung und Sport;TrainerIn;	25	AthletInnen;SchülerInnen;FreizeitsportlerInnen;	Social Media (Youtube, Instagram, TikTok, etc.);Wissenschaftliche Datenbanken (Pubmed, Web of Science, Scopus, Google Scholar, etc.);Online Kurse;Präsenzfortbildungen;	>5x	statische Dehnübungen;dynamische Dehnübungen;Joggen;Mobilisation;	Nein	Dehnen;Massagepistole;Faszienrollen;	positiv	positiv	negativ	positiv	positiv	positiv	positiv	positiv	positiv	positiv	kein Effekt	kein Effekt	positiv	positiv	positiv	Nein	kein Effekt	kein Effekt	Ja
26	9/14/24 17:14:19	9/14/24 17:22:39	anonymous		English (United Kingdom)‎		Ja	40-50 Jahre	Bachelor	Sportwissenschaft;TrainerIn;Lehramt Bewegung und Sport;	20	PatientInnen;FreizeitsportlerInnen;SchülerInnen;	Wissenschaftliche Datenbanken (Pubmed, Web of Science, Scopus, Google Scholar, etc.);Suchmaschinen (Google, Bing, Yahoo!, etc.);Online Kurse;Social Media (Youtube, Instagram, TikTok, etc.);	>5x	dynamische Dehnübungen;Joggen;Mobilisation;	Ja	Proteinzufuhr;Kältekammer/Eisbaden;Wärmetherapie;Faszienrollen;Dehnen;	positiv	positiv	negativ	negativ	positiv	positiv	positiv	positiv	positiv	positiv	positiv	positiv	positiv	positiv	positiv	Nein	negativ	negativ	Nein
27	9/14/24 21:34:03	9/14/24 21:36:54	anonymous		Deutsch		Ja	30-40 Jahre	Bachelor	Sportwissenschaft;	0	FreizeitsportlerInnen;	Wissenschaftliche Datenbanken (Pubmed, Web of Science, Scopus, Google Scholar, etc.);Suchmaschinen (Google, Bing, Yahoo!, etc.);Social Media (Youtube, Instagram, TikTok, etc.);	2-3x	statische Dehnübungen;dynamische Dehnübungen;Mobilisation;Joggen;	Nein	Dehnen;Faszienrollen;Wärmetherapie;Kältekammer/Eisbaden;Massagepistole;Proteinzufuhr;	positiv	positiv	kein Effekt	kein Effekt	positiv	positiv	positiv	positiv	positiv	kein Effekt	positiv	kein Effekt	kein Effekt	kein Effekt	kein Effekt	Nein	kein Effekt	kein Effekt	Ja
28	9/14/24 21:33:22	9/14/24 21:39:32	anonymous		Deutsch		Ja	30-40 Jahre	Bachelor	Sportwissenschaft;TrainerIn;Snowboard und kletterlehrer;	3	AthletInnen;PatientInnen;FreizeitsportlerInnen;SchülerInnen;	Wissenschaftliche Datenbanken (Pubmed, Web of Science, Scopus, Google Scholar, etc.);Online Kurse;Social Media (Youtube, Instagram, TikTok, etc.);Suchmaschinen (Google, Bing, Yahoo!, etc.);	2-3x	dynamische Dehnübungen;Mobilisation;	Nein	Dehnen, aber 1 Tag nach der letzten Trainingseinheit und als eigene Einheit;	positiv	kein Effekt	kein Effekt	kein Effekt	positiv	kein Effekt	positiv	positiv	positiv	positiv	kein Effekt	kein Effekt	positiv	positiv	positiv	Ja	positiv	positiv	Ich bin unentschlossen
29	9/15/24 15:07:07	9/15/24 15:11:25	anonymous		Deutsch		Ja	30-40 Jahre	Doktorat	Sportwissenschaft;Sporttherapie ;Neurowissenschaften ;	12	PatientInnen;AthletInnen;	Wissenschaftliche Datenbanken (Pubmed, Web of Science, Scopus, Google Scholar, etc.);Social Media (Youtube, Instagram, TikTok, etc.);	1-2x	Mobilisation;	Nein	Kältekammer/Eisbaden;	kein Effekt	kein Effekt	kein Effekt	kein Effekt	kein Effekt	kein Effekt	kein Effekt	kein Effekt	kein Effekt	kein Effekt	kein Effekt	kein Effekt	positiv	kein Effekt	kein Effekt	Ja	kein Effekt	kein Effekt	Nein
30	9/15/24 16:51:31	9/15/24 17:03:28	anonymous		Deutsch		Ja	18-30 Jahre	Master	Sportwissenschaft;	3	AthletInnen;PatientInnen;FreizeitsportlerInnen;	Social Media (Youtube, Instagram, TikTok, etc.);Wissenschaftliche Datenbanken (Pubmed, Web of Science, Scopus, Google Scholar, etc.);Suchmaschinen (Google, Bing, Yahoo!, etc.);	3-4x	dynamische Dehnübungen;Mobilisation;Radfahren;	Nein	Proteinzufuhr;Kalorienüberschuss, Protein, 7-8h Schlaf, Kreatin, Vitaminkombi, L-Citrulin;	positiv	positiv	kein Effekt	kein Effekt	negativ	kein Effekt	kein Effekt	kein Effekt	kein Effekt	kein Effekt	kein Effekt	kein Effekt	positiv	kein Effekt	positiv	Ja	kein Effekt	kein Effekt	Ich bin unentschlossen
31	9/15/24 17:16:04	9/15/24 17:22:43	anonymous		Deutsch		Ja	18-30 Jahre	Master	Sportwissenschaft;	5	FreizeitsportlerInnen;	Wissenschaftliche Datenbanken (Pubmed, Web of Science, Scopus, Google Scholar, etc.);Suchmaschinen (Google, Bing, Yahoo!, etc.);	3-4x	dynamische Dehnübungen;Mobilisation;statische Dehnübungen;	Nein	Pausen;	positiv	positiv	kein Effekt	kein Effekt	positiv	positiv	positiv	positiv	positiv	positiv	positiv	positiv	kein Effekt	positiv	positiv	Ja	positiv	negativ	Ja
32	9/15/24 17:26:40	9/15/24 17:31:38	anonymous		Deutsch		Ja	18-30 Jahre	Bachelor	Sportwissenschaft;Physiotherapie ;Sporttherapie ;	2	AthletInnen;PatientInnen;FreizeitsportlerInnen;	Social Media (Youtube, Instagram, TikTok, etc.);Wissenschaftliche Datenbanken (Pubmed, Web of Science, Scopus, Google Scholar, etc.);	3-4x	Mobilisation;Krafttraining (geringe Intensität);	Nein	Proteinzufuhr;Massagepistole;Faszienrollen;Dehnen;	positiv	kein Effekt	kein Effekt	kein Effekt	positiv	kein Effekt	kein Effekt	kein Effekt	kein Effekt	kein Effekt	kein Effekt	positiv	positiv	positiv	positiv	Ja	kein Effekt	kein Effekt	Ich bin unentschlossen
33	9/15/24 17:26:02	9/15/24 17:32:32	anonymous		Deutsch		Ja	30-40 Jahre	Master	Sportwissenschaft;	5	FreizeitsportlerInnen;	Wissenschaftliche Datenbanken (Pubmed, Web of Science, Scopus, Google Scholar, etc.);Suchmaschinen (Google, Bing, Yahoo!, etc.);	3-4x	statische Dehnübungen;dynamische Dehnübungen;Mobilisation;Joggen;	Nein	Dehnen;	positiv	kein Effekt	kein Effekt	kein Effekt	kein Effekt	kein Effekt	kein Effekt	kein Effekt	kein Effekt	kein Effekt	kein Effekt	kein Effekt	positiv	kein Effekt	positiv	Ja	kein Effekt	kein Effekt	Ich bin unentschlossen
34	9/15/24 17:34:52	9/15/24 17:38:05	anonymous		Deutsch		Ja	18-30 Jahre	Bachelor	Sportwissenschaft;	5	AthletInnen;	Wissenschaftliche Datenbanken (Pubmed, Web of Science, Scopus, Google Scholar, etc.);	4-5x	dynamische Dehnübungen;Mobilisation;	Nein	Wärmetherapie;Proteinzufuhr;	kein Effekt	kein Effekt	kein Effekt	kein Effekt	kein Effekt	kein Effekt	kein Effekt	kein Effekt	kein Effekt	negativ	kein Effekt	kein Effekt	negativ	negativ	positiv	Ja	kein Effekt	kein Effekt	Nein
35	9/15/24 17:33:00	9/15/24 17:38:32	anonymous		English (United Kingdom)‎		Ja	18-30 Jahre	Matura/Abitur	TrainerIn;	1	FreizeitsportlerInnen;	Social Media (Youtube, Instagram, TikTok, etc.);Suchmaschinen (Google, Bing, Yahoo!, etc.);Online Kurse;	3-4x	dynamische Dehnübungen;Mobilisation;	Nein	Dehnen;Proteinzufuhr;	positiv	positiv	positiv	positiv	positiv	positiv	positiv	positiv	positiv	positiv	negativ	negativ	positiv	positiv	positiv	Ja	positiv	negativ	Ja
36	9/15/24 17:33:36	9/15/24 17:38:50	anonymous		Deutsch		Ja	18-30 Jahre	Bachelor	Sportwissenschaft;TrainerIn;	5	AthletInnen;FreizeitsportlerInnen;	Wissenschaftliche Datenbanken (Pubmed, Web of Science, Scopus, Google Scholar, etc.);	4-5x	kräftigende übungen;dynamische Dehnübungen;	Nein	Kältekammer/Eisbaden;Proteinzufuhr;	positiv	kein Effekt	kein Effekt	kein Effekt	kein Effekt	kein Effekt	positiv	positiv	positiv	kein Effekt	kein Effekt	kein Effekt	kein Effekt	kein Effekt	positiv	Ja	kein Effekt	kein Effekt	Ja
37	9/15/24 17:27:58	9/15/24 17:41:09	anonymous		Deutsch		Ja	18-30 Jahre	Bachelor	Sportwissenschaft;Lehramt Bewegung und Sport;	1	SchülerInnen;	Wissenschaftliche Datenbanken (Pubmed, Web of Science, Scopus, Google Scholar, etc.);Suchmaschinen (Google, Bing, Yahoo!, etc.);	4-5x	statische Dehnübungen;dynamische Dehnübungen;Mobilisation;Joggen;	Nein	Kältekammer/Eisbaden;Wärmetherapie;Massagepistole;	kein Effekt	kein Effekt	negativ	kein Effekt	negativ	kein Effekt	kein Effekt	kein Effekt	kein Effekt	negativ	kein Effekt	kein Effekt	positiv	positiv	positiv	Ja	kein Effekt	negativ	Nein
38	9/15/24 17:41:44	9/15/24 17:46:07	anonymous		Deutsch		Ja	18-30 Jahre	Master	TrainerIn;Lehramt Bewegung und Sport;Sportwissenschaft;	3	SchülerInnen;FreizeitsportlerInnen;	Social Media (Youtube, Instagram, TikTok, etc.);Suchmaschinen (Google, Bing, Yahoo!, etc.);Online Kurse;	4-5x	Mobilisation;Joggen;dynamische Dehnübungen;	Ja	Proteinzufuhr;Faszienrollen;Dehnen;	positiv	kein Effekt	negativ	kein Effekt	kein Effekt	kein Effekt	kein Effekt	positiv	positiv	positiv	positiv	positiv	kein Effekt	kein Effekt	kein Effekt	Ja	kein Effekt	kein Effekt	Ja
39	9/15/24 17:43:30	9/15/24 17:48:18	anonymous		Deutsch		Ja	18-30 Jahre	Matura/Abitur	Nein;	0	FreizeitsportlerInnen;	Social Media (Youtube, Instagram, TikTok, etc.);Suchmaschinen (Google, Bing, Yahoo!, etc.);Online Kurse;	4-5x	dynamische Dehnübungen;Mobilisation;Joggen;	Nein	Dehnen;Faszienrollen;Wärmetherapie;Proteinzufuhr;Kältekammer/Eisbaden;Massagepistole;	kein Effekt	positiv	positiv	positiv	positiv	kein Effekt	positiv	positiv	positiv	positiv	positiv	kein Effekt	positiv	positiv	positiv	Nein	positiv	positiv	Ja
40	9/15/24 17:44:59	9/15/24 17:49:05	anonymous		Deutsch		Ja	18-30 Jahre	Matura/Abitur	Nein;	0	-;	Social Media (Youtube, Instagram, TikTok, etc.);	4-5x	dynamische Dehnübungen;Mobilisation;	Nein	Wärmetherapie;Proteinzufuhr;	kein Effekt	kein Effekt	kein Effekt	kein Effekt	kein Effekt	positiv	positiv	positiv	positiv	kein Effekt	kein Effekt	kein Effekt	kein Effekt	kein Effekt	kein Effekt	Nein	kein Effekt	kein Effekt	Nein
41	9/15/24 17:41:15	9/15/24 17:52:13	anonymous		Deutsch		Ja	30-40 Jahre	Master	Sportwissenschaft;TrainerIn;	6	AthletInnen;FreizeitsportlerInnen;	Social Media (Youtube, Instagram, TikTok, etc.);Wissenschaftliche Datenbanken (Pubmed, Web of Science, Scopus, Google Scholar, etc.);Online Kurse;	4-5x	dynamische Dehnübungen;Mobilisation;spezifische Kräftigungs-/Aktivierungsübungen;	Nein	Proteinzufuhr;aktive Maßnahmen, z.B. Spazieren, leichtes Radfahren;	positiv	kein Effekt	kein Effekt	kein Effekt	positiv	kein Effekt	kein Effekt	kein Effekt	kein Effekt	kein Effekt	kein Effekt	kein Effekt	positiv	kein Effekt	positiv	Ja	positiv	negativ	Ich bin unentschlossen
42	9/15/24 17:48:08	9/15/24 17:52:55	anonymous		Deutsch		Ja	18-30 Jahre	Bachelor	Sportwissenschaft;TrainerIn;	6	AthletInnen;FreizeitsportlerInnen;	Social Media (Youtube, Instagram, TikTok, etc.);Wissenschaftliche Datenbanken (Pubmed, Web of Science, Scopus, Google Scholar, etc.);Suchmaschinen (Google, Bing, Yahoo!, etc.);	4-5x	dynamische Dehnübungen;Joggen;Mobilisation;	Nein	Proteinzufuhr;Ausreichend Schlaf ;	positiv	kein Effekt	kein Effekt	kein Effekt	positiv	kein Effekt	positiv	kein Effekt	kein Effekt	kein Effekt	kein Effekt	kein Effekt	positiv	kein Effekt	positiv	Nein	kein Effekt	kein Effekt	Ich bin unentschlossen
43	9/15/24 17:50:39	9/15/24 17:55:53	anonymous		Deutsch		Ja	18-30 Jahre	Master	Sportwissenschaft;TrainerIn;	5	FreizeitsportlerInnen;	Social Media (Youtube, Instagram, TikTok, etc.);Wissenschaftliche Datenbanken (Pubmed, Web of Science, Scopus, Google Scholar, etc.);Suchmaschinen (Google, Bing, Yahoo!, etc.);	>5x	Übung bei leichter Intensität;	Nein	Proteinzufuhr;	positiv	positiv	kein Effekt	kein Effekt	kein Effekt	kein Effekt	kein Effekt	kein Effekt	kein Effekt	kein Effekt	kein Effekt	kein Effekt	positiv	positiv	positiv	Ja	kein Effekt	kein Effekt	Ich bin unentschlossen
44	9/15/24 17:47:59	9/15/24 17:56:50	anonymous		Deutsch		Ja	18-30 Jahre	Bachelor	Sportwissenschaft;Lehramt Bewegung und Sport;	3	FreizeitsportlerInnen;SchülerInnen;	Suchmaschinen (Google, Bing, Yahoo!, etc.);Social Media (Youtube, Instagram, TikTok, etc.);Wissenschaftliche Datenbanken (Pubmed, Web of Science, Scopus, Google Scholar, etc.);	>5x	Joggen;dynamische Dehnübungen;statische Dehnübungen;Mobilisation;	Nein	Dehnen;	kein Effekt	positiv	kein Effekt	kein Effekt	kein Effekt	positiv	positiv	positiv	positiv	kein Effekt	positiv	positiv	positiv	positiv	positiv	Nein	kein Effekt	kein Effekt	Nein
45	9/15/24 18:00:07	9/15/24 18:04:43	anonymous		Deutsch		Ja	18-30 Jahre	Bachelor	Sportwissenschaft;TrainerIn;	6	PatientInnen;FreizeitsportlerInnen;	Social Media (Youtube, Instagram, TikTok, etc.);Wissenschaftliche Datenbanken (Pubmed, Web of Science, Scopus, Google Scholar, etc.);Suchmaschinen (Google, Bing, Yahoo!, etc.);	3-4x	dynamische Dehnübungen;Mobilisation;	Nein	Dehnen;Proteinzufuhr;Kältekammer/Eisbaden;Faszienrollen;	positiv	kein Effekt	kein Effekt	kein Effekt	kein Effekt	positiv	kein Effekt	kein Effekt	kein Effekt	positiv	positiv	kein Effekt	positiv	kein Effekt	positiv	Nein	kein Effekt	kein Effekt	Nein
46	9/15/24 18:11:25	9/15/24 18:15:45	anonymous		Deutsch		Ja	18-30 Jahre	Bachelor	Sportwissenschaft;TrainerIn;Sporttherapie ;	2	FreizeitsportlerInnen;PatientInnen;	Wissenschaftliche Datenbanken (Pubmed, Web of Science, Scopus, Google Scholar, etc.);Suchmaschinen (Google, Bing, Yahoo!, etc.);	>5x	dynamische Dehnübungen;Mobilisation;	Nein	Dehnen;Faszienrollen;Proteinzufuhr;	positiv	positiv	positiv	positiv	kein Effekt	kein Effekt	kein Effekt	positiv	positiv	positiv	positiv	positiv	positiv	kein Effekt	positiv	Ja	kein Effekt	kein Effekt	Ja
47	9/15/24 18:34:58	9/15/24 18:39:09	anonymous		Deutsch		Ja	18-30 Jahre	Bachelor	Sporttherapie ;	1	PatientInnen;AthletInnen;FreizeitsportlerInnen;	Wissenschaftliche Datenbanken (Pubmed, Web of Science, Scopus, Google Scholar, etc.);	3-4x	dynamische Dehnübungen;	Nein	Dehnen;Proteinzufuhr;	kein Effekt	kein Effekt	negativ	kein Effekt	kein Effekt	kein Effekt	kein Effekt	kein Effekt	kein Effekt	kein Effekt	kein Effekt	kein Effekt	kein Effekt	kein Effekt	positiv	Ja	kein Effekt	negativ	Nein
48	9/15/24 18:31:14	9/15/24 18:39:26	anonymous		Deutsch		Ja	18-30 Jahre	Bachelor	Lehramt Bewegung und Sport;	1	SchülerInnen;	Social Media (Youtube, Instagram, TikTok, etc.);Wissenschaftliche Datenbanken (Pubmed, Web of Science, Scopus, Google Scholar, etc.);	3-4x	Joggen;	Nein	Dehnen;Proteinzufuhr;	kein Effekt	positiv	kein Effekt	kein Effekt	positiv	positiv	kein Effekt	positiv	positiv	kein Effekt	kein Effekt	kein Effekt	positiv	positiv	positiv	Ja	kein Effekt	kein Effekt	Ich bin unentschlossen
49	9/15/24 18:39:18	9/15/24 18:46:13	anonymous		Deutsch		Ja	18-30 Jahre	Bachelor	Physiotherapie ;	2	AthletInnen;PatientInnen;FreizeitsportlerInnen;SchülerInnen;	Social Media (Youtube, Instagram, TikTok, etc.);Wissenschaftliche Datenbanken (Pubmed, Web of Science, Scopus, Google Scholar, etc.);Suchmaschinen (Google, Bing, Yahoo!, etc.);	2-3x	dynamische Dehnübungen;Mobilisation;	Nein	Proteinzufuhr;Compression Boots;Schlaf;	positiv	kein Effekt	negativ	kein Effekt	kein Effekt	kein Effekt	kein Effekt	kein Effekt	kein Effekt	negativ	negativ	kein Effekt	positiv	kein Effekt	positiv	Nein	kein Effekt	kein Effekt	Ich bin unentschlossen
50	9/15/24 18:51:20	9/15/24 18:55:52	anonymous		Deutsch		Ja	18-30 Jahre	Bachelor	TrainerIn;Physiotherapie ;	4	PatientInnen;	Wissenschaftliche Datenbanken (Pubmed, Web of Science, Scopus, Google Scholar, etc.);Suchmaschinen (Google, Bing, Yahoo!, etc.);Social Media (Youtube, Instagram, TikTok, etc.);	3-4x	dynamische Dehnübungen;Mobilisation;	Nein	Dehnen;Wärmetherapie;Proteinzufuhr;	positiv	kein Effekt	positiv	kein Effekt	kein Effekt	kein Effekt	kein Effekt	kein Effekt	kein Effekt	kein Effekt	kein Effekt	kein Effekt	positiv	kein Effekt	positiv	Ja	kein Effekt	kein Effekt	Nein
51	9/15/24 18:57:31	9/15/24 19:01:11	anonymous		Deutsch		Ja	18-30 Jahre	Bachelor	Nein;	0	.;	Wissenschaftliche Datenbanken (Pubmed, Web of Science, Scopus, Google Scholar, etc.);	4-5x	dynamische Dehnübungen;	Ja	Dehnen;Faszienrollen;Proteinzufuhr;Massagepistole;	positiv	positiv	negativ	negativ	positiv	positiv	positiv	positiv	positiv	positiv	kein Effekt	negativ	positiv	positiv	positiv	Ja	kein Effekt	positiv	Nein
52	9/15/24 19:03:38	9/15/24 19:12:15	anonymous		Deutsch		Ja	>60	Fs für Physiotherapie	Physiotherapie ;	45	PatientInnen;	Social Media (Youtube, Instagram, TikTok, etc.);Suchmaschinen (Google, Bing, Yahoo!, etc.);	4-5x	dynamische Dehnübungen;Mobilisation;Faszienrollen;	Ja	Faszienrollen;	positiv	positiv	positiv	positiv	positiv	positiv	positiv	positiv	positiv	positiv	positiv	positiv	kein Effekt	positiv	positiv	Ja	kein Effekt	kein Effekt	Ja
53	9/15/24 19:09:33	9/15/24 19:12:18	anonymous		Deutsch		Ja	18-30 Jahre	Master	Sportwissenschaft;TrainerIn;Lehramt Bewegung und Sport;	6	AthletInnen;	Social Media (Youtube, Instagram, TikTok, etc.);Wissenschaftliche Datenbanken (Pubmed, Web of Science, Scopus, Google Scholar, etc.);Suchmaschinen (Google, Bing, Yahoo!, etc.);	4-5x	dynamische Dehnübungen;Mobilisation;	Nein	Wärmetherapie;Proteinzufuhr;	positiv	kein Effekt	kein Effekt	kein Effekt	kein Effekt	kein Effekt	kein Effekt	kein Effekt	kein Effekt	positiv	kein Effekt	kein Effekt	positiv	kein Effekt	positiv	Nein	positiv	kein Effekt	Ich bin unentschlossen
54	9/15/24 19:09:21	9/15/24 19:12:55	anonymous		Deutsch		Ja	18-30 Jahre	Staatsexamen	Physiotherapie ;	6	PatientInnen;	Social Media (Youtube, Instagram, TikTok, etc.);Suchmaschinen (Google, Bing, Yahoo!, etc.);Fachliteratur und Fortbildungen ;	4-5x	dynamische Dehnübungen;Mobilisation;	Ja	Dehnen;Faszienrollen;Proteinzufuhr;	positiv	positiv	positiv	kein Effekt	positiv	kein Effekt	positiv	positiv	positiv	positiv	positiv	positiv	positiv	positiv	positiv	Ja	kein Effekt	negativ	Ja
55	9/15/24 19:25:29	9/15/24 19:31:27	anonymous		English (United Kingdom)‎		Ja	30-40 Jahre	Master	Sportwissenschaft;TrainerIn;	10	AthletInnen;FreizeitsportlerInnen;	Social Media (Youtube, Instagram, TikTok, etc.);Wissenschaftliche Datenbanken (Pubmed, Web of Science, Scopus, Google Scholar, etc.);Suchmaschinen (Google, Bing, Yahoo!, etc.);Online Kurse;	>5x	Mobilisation;Joggen;dynamische Dehnübungen;	Ja	Dehnen;Faszienrollen;Proteinzufuhr;Massagepistole;Elektromyostimulation;	positiv	kein Effekt	positiv	kein Effekt	positiv	positiv	positiv	positiv	positiv	kein Effekt	positiv	positiv	positiv	positiv	positiv	Ja	kein Effekt	kein Effekt	Ja
56	9/15/24 19:45:53	9/15/24 19:52:26	anonymous		Deutsch		Ja	30-40 Jahre	Master	Sportwissenschaft;	10	AthletInnen;	Wissenschaftliche Datenbanken (Pubmed, Web of Science, Scopus, Google Scholar, etc.);Suchmaschinen (Google, Bing, Yahoo!, etc.);	3-4x	dynamische Dehnübungen;Mobilisation;	Nein	Dehnen;	positiv	kein Effekt	kein Effekt	kein Effekt	negativ	kein Effekt	kein Effekt	kein Effekt	kein Effekt	kein Effekt	kein Effekt	kein Effekt	positiv	positiv	positiv	Ja	kein Effekt	kein Effekt	Nein
57	9/15/24 21:04:17	9/15/24 21:09:39	anonymous		Deutsch		Ja	18-30 Jahre	Bachelor	Sportwissenschaft;TrainerIn;	5	AthletInnen;	Wissenschaftliche Datenbanken (Pubmed, Web of Science, Scopus, Google Scholar, etc.);Online Kurse;	>5x	dynamische Dehnübungen;Mobilisation;Joggen;Small Sided Games;	Nein	Faszienrollen;Dehnen;Kältekammer/Eisbaden;Compression Boots;Proteinzufuhr;	kein Effekt	kein Effekt	kein Effekt	kein Effekt	positiv	positiv	positiv	positiv	positiv	positiv	kein Effekt	kein Effekt	kein Effekt	kein Effekt	positiv	Nein	kein Effekt	kein Effekt	Nein
58	9/15/24 21:20:07	9/15/24 21:25:17	anonymous		Deutsch		Ja	30-40 Jahre	Matura/Abitur	TrainerIn;	3	FreizeitsportlerInnen;PatientInnen;	Social Media (Youtube, Instagram, TikTok, etc.);	2-3x	statische Dehnübungen;Faszienrollen;dynamische Dehnübungen;Joggen;Mobilisation;	Ja	Dehnen;Faszienrollen;Massagepistole;	positiv	positiv	positiv	positiv	positiv	positiv	positiv	positiv	positiv	positiv	positiv	positiv	positiv	positiv	positiv	Ja	positiv	positiv	Ja
59	9/15/24 21:29:06	9/15/24 21:33:50	anonymous		Deutsch		Ja	30-40 Jahre	DGKP	Nein;	0	PatientInnen;	Social Media (Youtube, Instagram, TikTok, etc.);Wissenschaftliche Datenbanken (Pubmed, Web of Science, Scopus, Google Scholar, etc.);Suchmaschinen (Google, Bing, Yahoo!, etc.);	1-2x	Mobilisation;Faszienrollen;	Nein	Dehnen;Faszienrollen;	kein Effekt	positiv	kein Effekt	positiv	positiv	positiv	positiv	positiv	positiv	positiv	kein Effekt	kein Effekt	positiv	positiv	positiv	Ja	negativ	negativ	Ja
60	9/15/24 22:08:54	9/15/24 22:13:34	anonymous		Deutsch		Ja	30-40 Jahre	Master	Physiotherapie ;	1	PatientInnen;	Wissenschaftliche Datenbanken (Pubmed, Web of Science, Scopus, Google Scholar, etc.);	>5x	Joggen;	Nein	Faszienrollen;	kein Effekt	kein Effekt	negativ	kein Effekt	positiv	positiv	positiv	kein Effekt	positiv	positiv	kein Effekt	positiv	positiv	positiv	positiv	Ja	kein Effekt	kein Effekt	Ich bin unentschlossen
61	9/16/24 9:11:58	9/16/24 9:22:56	anonymous		Deutsch		Ja	40-50 Jahre	Matura/Abitur	TrainerIn;	20	AthletInnen;	Social Media (Youtube, Instagram, TikTok, etc.);Wissenschaftliche Datenbanken (Pubmed, Web of Science, Scopus, Google Scholar, etc.);Suchmaschinen (Google, Bing, Yahoo!, etc.);	>5x	Mobilisation;	Ja	Dehnen;Faszienrollen;Proteinzufuhr;	positiv	positiv	kein Effekt	positiv	negativ	negativ	positiv	positiv	positiv	positiv	kein Effekt	kein Effekt	positiv	positiv	positiv	Ja	positiv	kein Effekt	Nein
62	9/16/24 11:33:52	9/16/24 11:36:35	anonymous		Deutsch		Ja	18-30 Jahre	Bachelor	Nein;	5	SchülerInnen;	Wissenschaftliche Datenbanken (Pubmed, Web of Science, Scopus, Google Scholar, etc.);	2-3x	dynamische Dehnübungen;Mobilisation;	Nein	Dehnen;Massagepistole;	kein Effekt	kein Effekt	kein Effekt	kein Effekt	kein Effekt	kein Effekt	kein Effekt	kein Effekt	kein Effekt	positiv	positiv	positiv	kein Effekt	kein Effekt	positiv	Ja	kein Effekt	negativ	Nein
63	9/16/24 13:36:58	9/16/24 13:42:04	anonymous		Deutsch		Ja	18-30 Jahre	Bachelor	Sportwissenschaft;TrainerIn;	4	AthletInnen;PatientInnen;	Suchmaschinen (Google, Bing, Yahoo!, etc.);Online Kurse;Wissenschaftliche Datenbanken (Pubmed, Web of Science, Scopus, Google Scholar, etc.);	>5x	Joggen;Mobilisation;	Ja	Dehnen;Faszienrollen;Wärmetherapie;Proteinzufuhr;Massagepistole;	positiv	positiv	negativ	positiv	positiv	kein Effekt	kein Effekt	positiv	positiv	positiv	positiv	positiv	kein Effekt	kein Effekt	kein Effekt	Ja	kein Effekt	negativ	Ja
64	9/16/24 13:37:08	9/16/24 13:42:49	anonymous		Deutsch		Ja	18-30 Jahre	Matura/Abitur	Übungsleiter;	7	SchülerInnen;	Social Media (Youtube, Instagram, TikTok, etc.);	2-3x	dynamische Dehnübungen;Joggen;	Nein	Dehnen;	kein Effekt	positiv	negativ	positiv	kein Effekt	positiv	positiv	kein Effekt	positiv	positiv	kein Effekt	positiv	positiv	positiv	positiv	Ja	kein Effekt	kein Effekt	Ich bin unentschlossen
65	9/16/24 14:10:05	9/16/24 14:14:59	anonymous		Deutsch		Ja	18-30 Jahre	Matura/Abitur	Nein;	2	AthletInnen;	Social Media (Youtube, Instagram, TikTok, etc.);Wissenschaftliche Datenbanken (Pubmed, Web of Science, Scopus, Google Scholar, etc.);Suchmaschinen (Google, Bing, Yahoo!, etc.);Online Kurse;	>5x	statische Dehnübungen;Faszienrollen;dynamische Dehnübungen;Joggen;Mobilisation;	Ja	Dehnen;Faszienrollen;Wärmetherapie;Kältekammer/Eisbaden;Proteinzufuhr;	kein Effekt	kein Effekt	negativ	kein Effekt	kein Effekt	kein Effekt	kein Effekt	positiv	positiv	positiv	kein Effekt	kein Effekt	positiv	positiv	positiv	Nein	kein Effekt	kein Effekt	Ich bin unentschlossen
66	9/16/24 16:50:49	9/16/24 16:57:13	anonymous		Deutsch		Ja	>60	Realschule	Physiotherapie ;	40	PatientInnen;	Social Media (Youtube, Instagram, TikTok, etc.);	1-2x	Faszienrollen;	Ja	Wärmetherapie;	kein Effekt	kein Effekt	kein Effekt	kein Effekt	kein Effekt	positiv	positiv	positiv	positiv	kein Effekt	kein Effekt	kein Effekt	kein Effekt	positiv	positiv	Ja	positiv	kein Effekt	Ich bin unentschlossen
67	9/16/24 17:59:36	9/16/24 18:01:58	anonymous		Deutsch		Ja	30-40 Jahre	Master	Sportwissenschaft;TrainerIn;Lehramt Bewegung und Sport;	15	AthletInnen;FreizeitsportlerInnen;SchülerInnen;	Social Media (Youtube, Instagram, TikTok, etc.);Wissenschaftliche Datenbanken (Pubmed, Web of Science, Scopus, Google Scholar, etc.);Suchmaschinen (Google, Bing, Yahoo!, etc.);Online Kurse;	>5x	dynamische Dehnübungen;Mobilisation;	Ja	Dehnen;Faszienrollen;	positiv	positiv	kein Effekt	kein Effekt	positiv	positiv	positiv	positiv	positiv	positiv	positiv	positiv	positiv	positiv	positiv	Ja	positiv	positiv	Ich bin unentschlossen
68	9/16/24 18:42:01	9/16/24 18:45:48	anonymous		Deutsch		Ja	18-30 Jahre	Bachelor	Nein;	0	FreizeitsportlerInnen;	Zeitschriften;	>5x	statische Dehnübungen;dynamische Dehnübungen;Joggen;	Nein	Dehnen;	positiv	positiv	positiv	positiv	positiv	positiv	positiv	positiv	positiv	positiv	positiv	positiv	positiv	positiv	positiv	Ja	positiv	positiv	Ja
69	9/18/24 11:13:45	9/18/24 11:16:37	anonymous		Deutsch		Ja	18-30 Jahre	Bachelor	Sportwissenschaft;	2	AthletInnen;FreizeitsportlerInnen;	Wissenschaftliche Datenbanken (Pubmed, Web of Science, Scopus, Google Scholar, etc.);Social Media (Youtube, Instagram, TikTok, etc.);	4-5x	dynamische Dehnübungen;Faszienrollen;Mobilisation;	Ja	Dehnen;Faszienrollen;Proteinzufuhr;	positiv	positiv	positiv	positiv	positiv	positiv	positiv	positiv	positiv	positiv	positiv	positiv	kein Effekt	kein Effekt	positiv	Nein	positiv	positiv	Ja
70	9/18/24 11:22:32	9/18/24 11:27:04	anonymous		Deutsch		Ja	18-30 Jahre	Matura/Abitur	TrainerIn;	5	AthletInnen;FreizeitsportlerInnen;	Social Media (Youtube, Instagram, TikTok, etc.);Suchmaschinen (Google, Bing, Yahoo!, etc.);Wissenschaftliche Datenbanken (Pubmed, Web of Science, Scopus, Google Scholar, etc.);	2-3x	Mobilisation;Joggen;dynamische Dehnübungen;	Nein	Kältekammer/Eisbaden;Proteinzufuhr;	kein Effekt	kein Effekt	positiv	kein Effekt	positiv	kein Effekt	kein Effekt	kein Effekt	kein Effekt	kein Effekt	positiv	kein Effekt	positiv	kein Effekt	positiv	Ja	kein Effekt	positiv	Ich bin unentschlossen
71	9/18/24 12:15:57	9/18/24 12:24:05	anonymous		Deutsch		Ja	30-40 Jahre	Bachelor	Nein;	0	Niemand ;	Social Media (Youtube, Instagram, TikTok, etc.);	1-2x	Mobilisation;	Ja	Dehnen;Faszienrollen;	kein Effekt	kein Effekt	kein Effekt	kein Effekt	positiv	positiv	positiv	positiv	positiv	kein Effekt	kein Effekt	kein Effekt	positiv	positiv	positiv	Ja	negativ	negativ	Nein
72	9/18/24 12:39:56	9/18/24 12:50:09	anonymous		Deutsch		Ja	18-30 Jahre	Bachelor	Sportwissenschaft;	3	AthletInnen;	Wissenschaftliche Datenbanken (Pubmed, Web of Science, Scopus, Google Scholar, etc.);Suchmaschinen (Google, Bing, Yahoo!, etc.);Online Kurse;	4-5x	dynamische Dehnübungen;Mobilisation;Joggen;statische Dehnübungen;	Nein	Wärmetherapie;Proteinzufuhr;Kältekammer/Eisbaden;	positiv	kein Effekt	kein Effekt	kein Effekt	negativ	kein Effekt	kein Effekt	positiv	kein Effekt	positiv	positiv	positiv	positiv	kein Effekt	positiv	Nein	kein Effekt	kein Effekt	Ja
73	9/18/24 13:31:45	9/18/24 13:35:05	anonymous		Deutsch													positiv	positiv	kein Effekt	positiv	positiv	positiv	positiv	positiv	positiv	positiv	kein Effekt	positiv	positiv	positiv	positiv	Ja	positiv	positiv	Ja
74	9/18/24 13:34:03	9/18/24 13:37:07	anonymous		Deutsch		Ja	18-30 Jahre	Bachelor	Lehramt Bewegung und Sport;Sportwissenschaft;	3	SchülerInnen;AthletInnen;FreizeitsportlerInnen;	Wissenschaftliche Datenbanken (Pubmed, Web of Science, Scopus, Google Scholar, etc.);Social Media (Youtube, Instagram, TikTok, etc.);Suchmaschinen (Google, Bing, Yahoo!, etc.);	>5x	Faszienrollen;dynamische Dehnübungen;statische Dehnübungen;Mobilisation;	Ja	Dehnen;Faszienrollen;Kältekammer/Eisbaden;Wärmetherapie;	positiv	positiv	positiv	positiv	positiv	positiv	positiv	positiv	positiv	positiv	positiv	positiv	positiv	positiv	positiv	Nein	positiv	kein Effekt	Ja
75	9/18/24 13:45:16	9/18/24 13:46:09	anonymous		Deutsch		Nein
76	9/18/24 13:52:57	9/18/24 14:00:16	anonymous		Deutsch		Ja	18-30 Jahre	Master	Sportwissenschaft;	1	AthletInnen;PatientInnen;	Wissenschaftliche Datenbanken (Pubmed, Web of Science, Scopus, Google Scholar, etc.);	>5x	Sportartenspezifisch;	Ja	Proteinzufuhr;Faszienrollen;Massagepistole;Dehnen;	positiv	positiv	kein Effekt	positiv	negativ	positiv	positiv	positiv	positiv	kein Effekt	positiv	positiv	negativ	positiv	positiv	Ja	positiv	kein Effekt	Ich bin unentschlossen
77	9/18/24 14:58:35	9/18/24 15:03:00	anonymous		Deutsch		Ja	18-30 Jahre	Bachelor	Sportwissenschaft;	1	PatientInnen;	Social Media (Youtube, Instagram, TikTok, etc.);Wissenschaftliche Datenbanken (Pubmed, Web of Science, Scopus, Google Scholar, etc.);Suchmaschinen (Google, Bing, Yahoo!, etc.);	>5x	statische Dehnübungen;Faszienrollen;dynamische Dehnübungen;Mobilisation;	Ja	Dehnen;Faszienrollen;Proteinzufuhr;Massagepistole;	positiv	positiv	positiv	positiv	positiv	positiv	kein Effekt	kein Effekt	kein Effekt	kein Effekt	positiv	positiv	positiv	positiv	positiv	Ja	positiv	positiv	Ich bin unentschlossen
78	9/18/24 15:50:18	9/18/24 15:59:05	anonymous		Deutsch		Ja	18-30 Jahre	Bachelor	Sportwissenschaft;	3	AthletInnen;	Social Media (Youtube, Instagram, TikTok, etc.);Wissenschaftliche Datenbanken (Pubmed, Web of Science, Scopus, Google Scholar, etc.);Suchmaschinen (Google, Bing, Yahoo!, etc.);	>5x	Faszienrollen;Mobilisation;dynamische Dehnübungen;Joggen;	Ja	Dehnen;Wärmetherapie;Faszienrollen;Kältekammer/Eisbaden;Proteinzufuhr;Compression Boots;	positiv	positiv	kein Effekt	positiv	positiv	positiv	positiv	positiv	positiv	positiv	positiv	positiv	kein Effekt	positiv	positiv	Ja	kein Effekt	positiv	Ja
79	9/19/24 9:33:15	9/19/24 9:41:56	anonymous		Deutsch		Ja	30-40 Jahre	Doktorat	Sportwissenschaft;TrainerIn;Sporttherapie ;	15	AthletInnen;PatientInnen;FreizeitsportlerInnen;	Wissenschaftliche Datenbanken (Pubmed, Web of Science, Scopus, Google Scholar, etc.);Suchmaschinen (Google, Bing, Yahoo!, etc.);	>5x	keine;Joggen;	Nein	Proteinzufuhr;Kalorienzufuhr, Schlaf ;	positiv	kein Effekt	kein Effekt	kein Effekt	kein Effekt	kein Effekt	kein Effekt	kein Effekt	kein Effekt	kein Effekt	kein Effekt	kein Effekt	positiv	kein Effekt	positiv	Ja	kein Effekt	kein Effekt	Nein
80	9/19/24 9:57:00	9/19/24 10:01:30	anonymous		Deutsch		Ja	30-40 Jahre	Bachelor	Sportwissenschaft;TrainerIn;Sporttherapie ;	10	AthletInnen;PatientInnen;FreizeitsportlerInnen;SchülerInnen;	Social Media (Youtube, Instagram, TikTok, etc.);Wissenschaftliche Datenbanken (Pubmed, Web of Science, Scopus, Google Scholar, etc.);Suchmaschinen (Google, Bing, Yahoo!, etc.);	4-5x	Mobilisation;	Nein	Proteinzufuhr;	positiv	kein Effekt	negativ	kein Effekt	positiv	kein Effekt	kein Effekt	kein Effekt	kein Effekt	kein Effekt	kein Effekt	kein Effekt	positiv	kein Effekt	positiv	Ja	positiv	negativ	Nein
81	9/19/24 10:07:59	9/19/24 10:10:57	anonymous		Deutsch		Ja	18-30 Jahre	Master	Sportwissenschaft;	4	AthletInnen;	Social Media (Youtube, Instagram, TikTok, etc.);Wissenschaftliche Datenbanken (Pubmed, Web of Science, Scopus, Google Scholar, etc.);	>5x	Joggen;Mobilisation;Faszienrollen;	Ja	Faszienrollen;Massagepistole;Compression Boots;	positiv	kein Effekt	kein Effekt	kein Effekt	positiv	kein Effekt	kein Effekt	kein Effekt	kein Effekt	positiv	kein Effekt	kein Effekt	positiv	kein Effekt	positiv	Nein	kein Effekt	kein Effekt	Ich bin unentschlossen
82	9/19/24 10:19:50	9/19/24 10:28:58	anonymous		Deutsch		Ja	18-30 Jahre	Master	Gesundheitsmanagement ;Sporttherapie ;	3	PatientInnen;	Wissenschaftliche Datenbanken (Pubmed, Web of Science, Scopus, Google Scholar, etc.);Fortbildungen;	1-2x	Joggen;Mobilisation;Faszienrollen;statische Dehnübungen;dynamische Dehnübungen;Kommt auf die Einheit an die mir bevor steht. Z.B. Wenn ich Sprints auf dem Plan habe, dann bevorzuge ich lockeres joggen und danach dynamisches Dehnen;	Nein	Wärmetherapie;Kältekammer/Eisbaden;Faszienrollen;Massagepistole;	positiv	kein Effekt	negativ	positiv	negativ	kein Effekt	positiv	positiv	positiv	kein Effekt	negativ	negativ	positiv	kein Effekt	positiv	Ja	kein Effekt	positiv	Ich bin unentschlossen
83	9/19/24 10:25:47	9/19/24 10:33:45	anonymous		Deutsch		Ja	18-30 Jahre	Matura/Abitur	Nein;	0	Keiner;	Personal Trainer ;	1-2x	Joggen;	Nein	Dehnen;Wärmetherapie;Proteinzufuhr;	positiv	positiv	kein Effekt	positiv	positiv	positiv	positiv	positiv	positiv	negativ	kein Effekt	positiv	positiv	positiv	positiv	Ja	negativ	kein Effekt	Ja
84	9/19/24 11:20:12	9/19/24 11:27:04	anonymous		Deutsch		Ja	18-30 Jahre	Matura/Abitur	Sportler;	3	AthletInnen;	Online Kurse;	>5x	statische Dehnübungen;dynamische Dehnübungen;Joggen;Mobilisation;	Ja	Dehnen;Faszienrollen;Proteinzufuhr;Massagepistole;Compression Boots;	positiv	positiv	kein Effekt	kein Effekt	kein Effekt	kein Effekt	positiv	positiv	positiv	positiv	kein Effekt	positiv	kein Effekt	kein Effekt	positiv	Ja	positiv	kein Effekt	Nein
85	9/19/24 12:45:52	9/19/24 12:53:51	anonymous		Deutsch		Ja	>60	Habilitation	Sportwissenschaft;TrainerIn;Lehramt Bewegung und Sport;	40	AthletInnen;FreizeitsportlerInnen;	Wissenschaftliche Datenbanken (Pubmed, Web of Science, Scopus, Google Scholar, etc.);Suchmaschinen (Google, Bing, Yahoo!, etc.);wiss. Journals;	2-3x	dynamische Dehnübungen;Joggen;Mobilisation;statische Dehnübungen;	Nein	Keine der obigen;	kein Effekt	kein Effekt	negativ	kein Effekt	kein Effekt	positiv	kein Effekt	kein Effekt	kein Effekt	negativ	kein Effekt	kein Effekt	positiv	kein Effekt	positiv	Ja	kein Effekt	negativ	Nein
86	9/19/24 15:07:21	9/19/24 15:11:21	anonymous		Deutsch		Ja	30-40 Jahre	Master	Lehramt Bewegung und Sport;	4	SchülerInnen;FreizeitsportlerInnen;AthletInnen;	Wissenschaftliche Datenbanken (Pubmed, Web of Science, Scopus, Google Scholar, etc.);Suchmaschinen (Google, Bing, Yahoo!, etc.);Social Media (Youtube, Instagram, TikTok, etc.);	2-3x	Joggen;dynamische Dehnübungen;	Nein	Keine;	kein Effekt	kein Effekt	negativ	kein Effekt	kein Effekt	kein Effekt	kein Effekt	positiv	positiv	negativ	kein Effekt	kein Effekt	kein Effekt	kein Effekt	kein Effekt	Ja	kein Effekt	kein Effekt	Ich bin unentschlossen
87	9/19/24 16:19:51	9/19/24 16:36:39	anonymous		Deutsch		Ja	18-30 Jahre	Bachelor	Lehramt Bewegung und Sport;TrainerIn;	1	FreizeitsportlerInnen;	Suchmaschinen (Google, Bing, Yahoo!, etc.);Wissenschaftliche Datenbanken (Pubmed, Web of Science, Scopus, Google Scholar, etc.);Social Media (Youtube, Instagram, TikTok, etc.);	2-3x	dynamische Dehnübungen;Mobilisation;	Nein	Proteinzufuhr;Dehnen;	positiv	positiv	kein Effekt	positiv	kein Effekt	positiv	positiv	positiv	positiv	positiv	kein Effekt	kein Effekt	positiv	positiv	positiv	Ja	kein Effekt	kein Effekt	Ich bin unentschlossen
88	9/19/24 22:01:45	9/19/24 22:07:55	anonymous		Deutsch		Ja	18-30 Jahre	Fachabitur	Kaufmännische Ausbildung;	4	Unternehmen jeglicher Art;	Suchmaschinen (Google, Bing, Yahoo!, etc.);Social Media (Youtube, Instagram, TikTok, etc.);	2-3x	Alles aus der kalten ;	Nein	Nix;	kein Effekt	positiv	kein Effekt	kein Effekt	positiv	kein Effekt	kein Effekt	kein Effekt	kein Effekt	kein Effekt	kein Effekt	kein Effekt	kein Effekt	kein Effekt	kein Effekt	Nein	kein Effekt	kein Effekt	Ich bin unentschlossen
89	9/20/24 8:18:44	9/20/24 8:32:02	anonymous		Deutsch		Ja	30-40 Jahre	Master	Nein;	0	AthletInnen;	Wissenschaftliche Datenbanken (Pubmed, Web of Science, Scopus, Google Scholar, etc.);	>5x	dynamische Dehnübungen;Joggen;Mobilisation;	Ja	Dehnen;Faszienrollen;Proteinzufuhr;Massagepistole;Compression Boots;	positiv	positiv	positiv	kein Effekt	positiv	positiv	positiv	positiv	positiv	kein Effekt	kein Effekt	kein Effekt	positiv	kein Effekt	kein Effekt	Nein	kein Effekt	kein Effekt	Ich bin unentschlossen
90	9/21/24 22:35:47	9/21/24 22:38:39	anonymous		Deutsch		Ja	18-30 Jahre	Bachelor	Sportwissenschaft;Physiotherapie ;TrainerIn;	3	AthletInnen;FreizeitsportlerInnen;	Wissenschaftliche Datenbanken (Pubmed, Web of Science, Scopus, Google Scholar, etc.);Social Media (Youtube, Instagram, TikTok, etc.);	>5x	Joggen;dynamische Dehnübungen;	Ja	Faszienrollen;Kältekammer/Eisbaden;Massagepistole;Proteinzufuhr;Wärmetherapie;Dehnen;	positiv	positiv	kein Effekt	positiv	positiv	positiv	positiv	positiv	positiv	positiv	kein Effekt	kein Effekt	positiv	positiv	kein Effekt	Ja	positiv	positiv	Ich bin unentschlossen
91	9/22/24 9:36:40	9/22/24 9:40:01	anonymous		Deutsch		Ja	40-50 Jahre	Matura/Abitur	Ergotherapie;	23	PatientInnen;	Wissenschaftliche Datenbanken (Pubmed, Web of Science, Scopus, Google Scholar, etc.);Suchmaschinen (Google, Bing, Yahoo!, etc.);	1-2x	dynamische Dehnübungen;	Nein	Dehnen;Proteinzufuhr;	positiv	positiv	positiv	kein Effekt	positiv	positiv	positiv	positiv	positiv	kein Effekt	kein Effekt	kein Effekt	positiv	positiv	positiv	Ja	kein Effekt	kein Effekt	Ja
92	9/23/24 9:17:50	9/23/24 9:22:50	anonymous		Deutsch		Ja	30-40 Jahre	Matura/Abitur	Physiotherapie ;	10	PatientInnen;	Wissenschaftliche Datenbanken (Pubmed, Web of Science, Scopus, Google Scholar, etc.);	1-2x	statische Dehnübungen;Faszienrollen;dynamische Dehnübungen;Joggen;Mobilisation;	Ja	Dehnen;Faszienrollen;Wärmetherapie;Kältekammer/Eisbaden;Massagepistole;	positiv	kein Effekt	kein Effekt	kein Effekt	positiv	kein Effekt	positiv	positiv	kein Effekt	positiv	positiv	kein Effekt	positiv	kein Effekt	positiv	Ja	positiv	positiv	Ja
93	9/23/24 17:05:54	9/23/24 17:12:48	anonymous		Deutsch		Ja	18-30 Jahre	Bachelor	Sportwissenschaft;TrainerIn;Sporttherapie ;	2	FreizeitsportlerInnen;PatientInnen;AthletInnen;	Social Media (Youtube, Instagram, TikTok, etc.);Wissenschaftliche Datenbanken (Pubmed, Web of Science, Scopus, Google Scholar, etc.);Suchmaschinen (Google, Bing, Yahoo!, etc.);Fortbildungen;	3-4x	dynamische Dehnübungen;Mobilisation;	Nein	Dehnen;Massagepistole;	kein Effekt	kein Effekt	kein Effekt	kein Effekt	positiv	positiv	positiv	positiv	kein Effekt	positiv	kein Effekt	kein Effekt	positiv	kein Effekt	positiv	Ja	kein Effekt	negativ	Nein
94	9/23/24 18:47:46	9/23/24 21:14:39	anonymous		Deutsch		Ja	40-50 Jahre	Master	Sportwissenschaft;TrainerIn;Lehramt Bewegung und Sport;	25	AthletInnen;FreizeitsportlerInnen;SchülerInnen;	Wissenschaftliche Datenbanken (Pubmed, Web of Science, Scopus, Google Scholar, etc.);Online Kurse;Fortbildungen und Austausch;	>5x	Mobilisation;Joggen;dynamische Dehnübungen;Faszienrollen;	Ja	Dehnen;Faszienrollen;Proteinzufuhr;Massagepistole;	positiv	kein Effekt	kein Effekt	kein Effekt	positiv	kein Effekt	kein Effekt	positiv	kein Effekt	negativ	kein Effekt	kein Effekt	positiv	kein Effekt	positiv	Ja	positiv	negativ	Ja
95	9/25/24 16:23:26	9/25/24 16:27:11	anonymous		Deutsch		Ja	18-30 Jahre	Matura/Abitur	Physiotherapie ;	2	PatientInnen;	Social Media (Youtube, Instagram, TikTok, etc.);Wissenschaftliche Datenbanken (Pubmed, Web of Science, Scopus, Google Scholar, etc.);Suchmaschinen (Google, Bing, Yahoo!, etc.);	4-5x	Joggen;	Nein	Proteinzufuhr;	kein Effekt	kein Effekt	negativ	kein Effekt	positiv	kein Effekt	kein Effekt	kein Effekt	kein Effekt	negativ	kein Effekt	kein Effekt	positiv	kein Effekt	positiv	Ja	kein Effekt	kein Effekt	Nein
96	9/25/24 16:48:49	9/25/24 16:52:36	anonymous		Deutsch		Ja	18-30 Jahre	Matura/Abitur	Physiotherapie ;TrainerIn;	7	PatientInnen;FreizeitsportlerInnen;	Social Media (Youtube, Instagram, TikTok, etc.);Suchmaschinen (Google, Bing, Yahoo!, etc.);	1-2x	dynamische Dehnübungen;Mobilisation;statische Dehnübungen;	Nein	Dehnen;Faszienrollen;	positiv	positiv	positiv	positiv	positiv	positiv	positiv	positiv	kein Effekt	positiv	positiv	negativ	positiv	positiv	negativ	Ja	kein Effekt	kein Effekt	Ich bin unentschlossen
97	9/26/24 10:42:53	9/26/24 10:53:15	anonymous		Deutsch		Ja	30-40 Jahre	Bachelor	Sportwissenschaft;	9	FreizeitsportlerInnen;PatientInnen;AthletInnen;	Wissenschaftliche Datenbanken (Pubmed, Web of Science, Scopus, Google Scholar, etc.);Suchmaschinen (Google, Bing, Yahoo!, etc.);Online Kurse;Social Media (Youtube, Instagram, TikTok, etc.);	4-5x	Allgemeines/unspezifisches Warm Up, Atem- & Positionsübungen;	Nein	Proteinzufuhr;	positiv	kein Effekt	kein Effekt	kein Effekt	positiv	kein Effekt	kein Effekt	kein Effekt	kein Effekt	kein Effekt	kein Effekt	kein Effekt	positiv	negativ	positiv	Ja	positiv	kein Effekt	Nein
98	9/27/24 18:58:53	9/27/24 19:02:58	anonymous		Deutsch		Ja	18-30 Jahre	Bachelor	Sportwissenschaft;TrainerIn;	1	SchülerInnen;	Wissenschaftliche Datenbanken (Pubmed, Web of Science, Scopus, Google Scholar, etc.);Suchmaschinen (Google, Bing, Yahoo!, etc.);	4-5x	Mobilisation;dynamische Dehnübungen;Faszienrollen;	Ja	Dehnen;Faszienrollen;Proteinzufuhr;Compression Boots;	positiv	positiv	kein Effekt	positiv	kein Effekt	positiv	positiv	kein Effekt	positiv	kein Effekt	positiv	positiv	negativ	positiv	positiv	Ja	positiv	positiv	Ja
99	9/28/24 6:32:46	9/28/24 6:38:21	anonymous		Deutsch		Ja	30-40 Jahre	Matura/Abitur	Physiotherapie ;	18	PatientInnen;	Social Media (Youtube, Instagram, TikTok, etc.);Wissenschaftliche Datenbanken (Pubmed, Web of Science, Scopus, Google Scholar, etc.);	1-2x	Joggen;	Nein	Dehnen;Wärmetherapie;Proteinzufuhr;	positiv	positiv	positiv	positiv	positiv	positiv	positiv	positiv	positiv	positiv	kein Effekt	kein Effekt	positiv	positiv	positiv	Ja	kein Effekt	kein Effekt	Ja
100	9/28/24 11:07:49	9/28/24 11:15:35	anonymous		Deutsch		Ja	30-40 Jahre	Doktorat	Sportwissenschaft;TrainerIn;	7	AthletInnen;	Wissenschaftliche Datenbanken (Pubmed, Web of Science, Scopus, Google Scholar, etc.);	4-5x	Mobilisation;Joggen;dynamische Dehnübungen;	Ja	Faszienrollen;Massagepistole;	kein Effekt	kein Effekt	kein Effekt	kein Effekt	kein Effekt	kein Effekt	positiv	positiv	positiv	positiv	kein Effekt	kein Effekt	kein Effekt	kein Effekt	positiv	Nein	kein Effekt	kein Effekt	Ich bin unentschlossen
101	9/28/24 12:33:32	9/28/24 12:39:11	anonymous		Deutsch		Ja	30-40 Jahre	Doktorat	Sportwissenschaft;TrainerIn;	3	AthletInnen;FreizeitsportlerInnen;	Wissenschaftliche Datenbanken (Pubmed, Web of Science, Scopus, Google Scholar, etc.);Online Kurse;Social Media (Youtube, Instagram, TikTok, etc.);Suchmaschinen (Google, Bing, Yahoo!, etc.);	3-4x	Mobilisation;statische Dehnübungen;dynamische Dehnübungen;Assault Bike;	Nein	Dehnen;Wärmetherapie;Kältekammer/Eisbaden;Proteinzufuhr;	positiv	kein Effekt	negativ	kein Effekt	positiv	kein Effekt	kein Effekt	kein Effekt	kein Effekt	kein Effekt	kein Effekt	kein Effekt	positiv	kein Effekt	positiv	Ja	kein Effekt	negativ	Ich bin unentschlossen
102	9/28/24 14:37:40	9/28/24 14:37:52	anonymous		Deutsch		Nein
103	9/28/24 17:39:15	9/28/24 17:41:51	anonymous		Deutsch		Ja	18-30 Jahre	Master	Sportwissenschaft;Ernährungswissenschaften;	10	SchülerInnen;AthletInnen;FreizeitsportlerInnen;	Wissenschaftliche Datenbanken (Pubmed, Web of Science, Scopus, Google Scholar, etc.);Suchmaschinen (Google, Bing, Yahoo!, etc.);	2-3x	Joggen;	Nein	Proteinzufuhr;	positiv	kein Effekt	positiv	kein Effekt	positiv	kein Effekt	kein Effekt	kein Effekt	kein Effekt	kein Effekt	kein Effekt	kein Effekt	kein Effekt	positiv	positiv	Ja	kein Effekt	kein Effekt	Ich bin unentschlossen
104	9/28/24 19:53:06	9/28/24 19:57:39	anonymous		Deutsch		Ja	18-30 Jahre	Matura/Abitur	TrainerIn;Lehramt Bewegung und Sport;Sportwissenschaft;	4	AthletInnen;FreizeitsportlerInnen;	Online Kurse;	3-4x	statische Dehnübungen;dynamische Dehnübungen;Mobilisation;Einfache Kräftigungsübungen;	Nein	Dehnen;Proteinzufuhr;	kein Effekt	positiv	kein Effekt	positiv	positiv	positiv	kein Effekt	positiv	kein Effekt	kein Effekt	positiv	positiv	positiv	positiv	positiv	Ja	positiv	positiv	Ich bin unentschlossen
105	9/29/24 13:23:38	9/29/24 13:33:14	anonymous		Deutsch		Ja	30-40 Jahre	Doktorat	Sportwissenschaft;	14	AthletInnen;FreizeitsportlerInnen;	Wissenschaftliche Datenbanken (Pubmed, Web of Science, Scopus, Google Scholar, etc.);Online Kurse;Social Media (Youtube, Instagram, TikTok, etc.);	>5x	Mobilisation;Joggen;dynamische Dehnübungen;Faszienrollen;	Ja	Schlafen;Proteinzufuhr;Faszienrollen;	positiv	positiv	kein Effekt	kein Effekt	positiv (reduziert Muskelsteifheit)	positiv (reduziert Muskelsteifheit)	positiv	positiv	positiv	positiv	kein Effekt	kein Effekt	positiv	positiv	positiv	Ja	kein Effekt	kein Effekt	Ich bin unentschlossen
106	9/30/24 22:54:45	9/30/24 23:01:33	anonymous		Deutsch		Ja	18-30 Jahre	Matura/Abitur	TrainerIn;Lehramt Bewegung und Sport;	4	FreizeitsportlerInnen;SchülerInnen;	Suchmaschinen (Google, Bing, Yahoo!, etc.);Wissenschaftliche Datenbanken (Pubmed, Web of Science, Scopus, Google Scholar, etc.);Social Media (Youtube, Instagram, TikTok, etc.);	4-5x	dynamische Dehnübungen;Joggen;Mobilisation;	Ja	Dehnen;Faszienrollen;Wärmetherapie;Proteinzufuhr;Massagepistole;	positiv	kein Effekt	kein Effekt	positiv	positiv (reduziert Muskelsteifheit)	positiv (reduziert Muskelsteifheit)	positiv	positiv	positiv	positiv	negativ	negativ	positiv	kein Effekt	positiv	Ja	kein Effekt	kein Effekt	Ich bin unentschlossen
107	9/30/24 22:41:46	9/30/24 23:04:31	anonymous		Deutsch		Ja	30-40 Jahre	Bachelor	Sportwissenschaft;	1	FreizeitsportlerInnen;AthletInnen;	Suchmaschinen (Google, Bing, Yahoo!, etc.);	3-4x	dynamische Dehnübungen;Mobilisation;	Ja	Faszienrollen;Dehnen;Massagepistole;	kein Effekt	positiv	positiv	positiv	positiv (reduziert Muskelsteifheit)	positiv (reduziert Muskelsteifheit)	kein Effekt	positiv	kein Effekt	positiv	positiv	kein Effekt	negativ	positiv	positiv	Nein	positiv	negativ	Ich bin unentschlossen
108	2024-01-10 06:51:28	2024-01-10 06:55:05	anonymous		Deutsch		Ja	30-40 Jahre	Master	Sportwissenschaft;Lehramt Bewegung und Sport;	6	SchülerInnen;	Suchmaschinen (Google, Bing, Yahoo!, etc.);	3-4x	dynamische Dehnübungen;Mobilisation;Joggen;	Ja	Dehnen;Faszienrollen;	positiv	positiv	kein Effekt	kein Effekt	positiv (reduziert Muskelsteifheit)	positiv (reduziert Muskelsteifheit)	positiv	positiv	positiv	positiv	kein Effekt	kein Effekt	positiv	positiv	positiv	Ja	positiv	kein Effekt	Ich bin unentschlossen
109	2024-01-10 07:08:33	2024-01-10 07:13:12	anonymous		Deutsch		Ja	30-40 Jahre	Bachelor	Physiotherapie ;	4	PatientInnen;	Wissenschaftliche Datenbanken (Pubmed, Web of Science, Scopus, Google Scholar, etc.);	3-4x	Joggen;Mobilisation;	Ja	Faszienrollen;Dehnen;	kein Effekt	kein Effekt	kein Effekt	kein Effekt	positiv (reduziert Muskelsteifheit)	positiv (reduziert Muskelsteifheit)	kein Effekt	positiv	positiv	positiv	kein Effekt	kein Effekt	positiv	positiv	positiv	Ja	kein Effekt	kein Effekt	Ich bin unentschlossen
110	2024-01-10 07:15:35	2024-01-10 07:21:21	anonymous		English (United Kingdom)‎		Ja	18-30 Jahre	Master	Lehramt Bewegung und Sport;	45	SchülerInnen;	Suchmaschinen (Google, Bing, Yahoo!, etc.);Wissenschaftliche Datenbanken (Pubmed, Web of Science, Scopus, Google Scholar, etc.);	4-5x	statische Dehnübungen;Mobilisation;	Nein	Dehnen;Faszienrollen;Massagepistole;	positiv	positiv	kein Effekt	positiv	positiv (reduziert Muskelsteifheit)	positiv (reduziert Muskelsteifheit)	positiv	positiv	positiv	kein Effekt	kein Effekt	positiv	kein Effekt	kein Effekt	positiv	Nein	positiv	kein Effekt	Ja
111	2024-01-10 07:21:48	2024-01-10 07:27:06	anonymous		Deutsch		Ja	18-30 Jahre	Bachelor	Sportwissenschaft;Physiotherapie ;Sporttherapie ;	6	FreizeitsportlerInnen;PatientInnen;SchülerInnen;AthletInnen;	Social Media (Youtube, Instagram, TikTok, etc.);Suchmaschinen (Google, Bing, Yahoo!, etc.);Online Kurse;	2-3x	dynamische Dehnübungen;Mobilisation;	Ja	Dehnen;Proteinzufuhr;	positiv	kein Effekt	negativ	kein Effekt	kein Effekt	kein Effekt	kein Effekt	kein Effekt	kein Effekt	kein Effekt	negativ	kein Effekt	positiv	kein Effekt	positiv	Nein	kein Effekt	kein Effekt	Nein
112	2024-01-10 07:32:28	2024-01-10 07:37:12	anonymous		Deutsch		Ja	30-40 Jahre	Magister	Lehramt Bewegung und Sport;	7	SchülerInnen;	Bücher ;	3-4x	Mobilisation;dynamische Dehnübungen;	Nein	Wärmetherapie;Proteinzufuhr;	kein Effekt	positiv	positiv	positiv	positiv (reduziert Muskelsteifheit)	positiv (reduziert Muskelsteifheit)	positiv	positiv	positiv	positiv	kein Effekt	positiv	positiv	positiv	positiv	Ja	negativ	positiv	Ich bin unentschlossen
113	2024-01-10 08:41:27	2024-01-10 08:46:53	anonymous		Deutsch		Ja	18-30 Jahre	Bachelor	TrainerIn;Sportwissenschaft;Lehramt Bewegung und Sport;	10	AthletInnen;FreizeitsportlerInnen;SchülerInnen;	Social Media (Youtube, Instagram, TikTok, etc.);Wissenschaftliche Datenbanken (Pubmed, Web of Science, Scopus, Google Scholar, etc.);Suchmaschinen (Google, Bing, Yahoo!, etc.);Online Kurse;	4-5x	Mobilisation;Faszienrollen;	Nein	Faszienrollen;Kältekammer/Eisbaden;Massagepistole;Mobilisation;	positiv	positiv	negativ	positiv	positiv (reduziert Muskelsteifheit)	positiv (reduziert Muskelsteifheit)	positiv	positiv	positiv	positiv	positiv	positiv	positiv	positiv	positiv	Ja	negativ	kein Effekt	Ja
114	2024-01-10 12:26:37	2024-01-10 12:30:09	anonymous		Deutsch		Ja	30-40 Jahre	Master	Sportwissenschaft;Physiotherapie ;Sporttherapie ;	6	AthletInnen;PatientInnen;FreizeitsportlerInnen;SchülerInnen;	Suchmaschinen (Google, Bing, Yahoo!, etc.);Online Kurse;Social Media (Youtube, Instagram, TikTok, etc.);Wissenschaftliche Datenbanken (Pubmed, Web of Science, Scopus, Google Scholar, etc.);	4-5x	Mobilisation;dynamische Dehnübungen;	Nein	Dehnen;Kältekammer/Eisbaden;	kein Effekt	kein Effekt	kein Effekt	kein Effekt	positiv (reduziert Muskelsteifheit)	kein Effekt	kein Effekt	kein Effekt	kein Effekt	positiv	kein Effekt	kein Effekt	positiv	kein Effekt	positiv	Ja	positiv	kein Effekt	Nein
115	2024-01-10 20:33:09	2024-01-10 20:41:51	anonymous		Deutsch		Ja	30-40 Jahre	Bachelor	Sportwissenschaft;	1	SchülerInnen;	Wissenschaftliche Datenbanken (Pubmed, Web of Science, Scopus, Google Scholar, etc.);Social Media (Youtube, Instagram, TikTok, etc.);Suchmaschinen (Google, Bing, Yahoo!, etc.);	2-3x	Mobilisation;dynamische Dehnübungen;	Nein	Dehnen;Faszienrollen;	positiv	positiv	negativ	positiv	positiv (reduziert Muskelsteifheit)	positiv (reduziert Muskelsteifheit)	positiv	positiv	positiv	positiv	positiv	positiv	positiv	positiv	positiv	Ja	positiv	kein Effekt	Nein
116	2024-01-10 21:49:57	2024-01-10 21:59:16	anonymous		Deutsch		Ja	30-40 Jahre	Bachelor	Sportwissenschaft;Lehramt Bewegung und Sport;	1	SchülerInnen;FreizeitsportlerInnen;	Wissenschaftliche Datenbanken (Pubmed, Web of Science, Scopus, Google Scholar, etc.);Suchmaschinen (Google, Bing, Yahoo!, etc.);	3-4x	Mobilisation;dynamische Dehnübungen;statische Dehnübungen;	Nein	Dehnen;Faszienrollen;Massagepistole;	positiv	positiv	positiv	positiv	positiv (reduziert Muskelsteifheit)	positiv (reduziert Muskelsteifheit)	positiv	positiv	positiv	positiv	positiv	positiv	kein Effekt	positiv	positiv	Ja	kein Effekt	kein Effekt	Ja
117	2024-02-10 14:29:22	2024-02-10 14:33:51	anonymous		Deutsch		Ja	30-40 Jahre	Master	Sportwissenschaft;Lehramt Bewegung und Sport;	1	SchülerInnen;FreizeitsportlerInnen;	Wissenschaftliche Datenbanken (Pubmed, Web of Science, Scopus, Google Scholar, etc.);	3-4x	dynamische Dehnübungen;Mobilisation;	Ja	Dehnen;Faszienrollen;Kältekammer/Eisbaden;	positiv	positiv	positiv	positiv	positiv (reduziert Muskelsteifheit)	positiv (reduziert Muskelsteifheit)	positiv	positiv	positiv	positiv	positiv	positiv	positiv	positiv	positiv	Ja	positiv	positiv	Ich bin unentschlossen
118	2024-05-10 10:57:14	2024-05-10 11:03:01	anonymous		Deutsch		Ja	30-40 Jahre	Master	TrainerIn;Lehramt Bewegung und Sport;	2	FreizeitsportlerInnen;SchülerInnen;	Wissenschaftliche Datenbanken (Pubmed, Web of Science, Scopus, Google Scholar, etc.);Social Media (Youtube, Instagram, TikTok, etc.);Suchmaschinen (Google, Bing, Yahoo!, etc.);	>5x	Mobilisation;dynamische Dehnübungen;	Nein	Dehnen;Faszienrollen;Proteinzufuhr;Massagepistole;	positiv	kein Effekt	kein Effekt	positiv	positiv (reduziert Muskelsteifheit)	positiv (reduziert Muskelsteifheit)	kein Effekt	kein Effekt	kein Effekt	positiv	positiv	positiv	negativ	positiv	positiv	Ja	positiv	kein Effekt	Ich bin unentschlossen
119	2024-05-10 11:24:50	2024-05-10 11:27:22	anonymous		Deutsch		Ja	18-30 Jahre	Master	TrainerIn;Physiotherapie ;	10	AthletInnen;PatientInnen;	Social Media (Youtube, Instagram, TikTok, etc.);Wissenschaftliche Datenbanken (Pubmed, Web of Science, Scopus, Google Scholar, etc.);	3-4x	statische Dehnübungen;Faszienrollen;	Ja	Faszienrollen;Dehnen;Massagepistole;	positiv	positiv	positiv	kein Effekt	positiv (reduziert Muskelsteifheit)	positiv (reduziert Muskelsteifheit)	positiv	positiv	positiv	positiv	positiv	kein Effekt	positiv	positiv	positiv	Nein	positiv	positiv	Ja
120	2024-06-10 13:09:43	2024-06-10 13:34:21	anonymous		Deutsch		Ja	18-30 Jahre	Matura/Abitur	TrainerIn;	1	FreizeitsportlerInnen;SchülerInnen;	Social Media (Youtube, Instagram, TikTok, etc.);Suchmaschinen (Google, Bing, Yahoo!, etc.);Wissenschaftliche Datenbanken (Pubmed, Web of Science, Scopus, Google Scholar, etc.);	4-5x	Zum Gym hinlaufen 20min;	Nein	Dehnen;Proteinzufuhr;Schlafen;	negativ	kein Effekt	negativ	positiv	kein Effekt	positiv (reduziert Muskelsteifheit)	positiv	kein Effekt	positiv	kein Effekt	negativ	negativ	positiv	positiv	positiv	Ja	kein Effekt	kein Effekt	Nein
121	2024-06-10 17:28:23	2024-06-10 17:35:34	anonymous		Deutsch		Ja	18-30 Jahre	Bachelor	Nein;	0	AthletInnen;PatientInnen;FreizeitsportlerInnen;SchülerInnen;	Wissenschaftliche Datenbanken (Pubmed, Web of Science, Scopus, Google Scholar, etc.);	4-5x	Mobilisation;	Nein	Proteinzufuhr;	kein Effekt	kein Effekt	negativ	kein Effekt	kein Effekt	kein Effekt	kein Effekt	kein Effekt	kein Effekt	kein Effekt	kein Effekt	kein Effekt	positiv	positiv	positiv	Ja	kein Effekt	kein Effekt	Nein
122	2024-06-10 17:28:23	2024-06-10 17:35:48	anonymous		Deutsch		Ja	18-30 Jahre	Master	Ernährungswissenschaften ;	25	PatientInnen;	Wissenschaftliche Datenbanken (Pubmed, Web of Science, Scopus, Google Scholar, etc.);Online Kurse;	>5x	dynamische Dehnübungen;Mobilisation;	Nein	Kältekammer/Eisbaden;	kein Effekt	kein Effekt	kein Effekt	kein Effekt	positiv (reduziert Muskelsteifheit)	kein Effekt	kein Effekt	positiv	kein Effekt	kein Effekt	kein Effekt	kein Effekt	kein Effekt	kein Effekt	positiv	Nein	positiv	negativ	Ich bin unentschlossen
123	2024-09-10 14:28:32	2024-09-10 14:34:41	anonymous		Deutsch		Ja	18-30 Jahre	Bachelor	TrainerIn;Sportwissenschaft;	8	FreizeitsportlerInnen;SchülerInnen;	Wissenschaftliche Datenbanken (Pubmed, Web of Science, Scopus, Google Scholar, etc.);Social Media (Youtube, Instagram, TikTok, etc.);	4-5x	dynamische Dehnübungen;Joggen;Mobilisation;	Ja	Dehnen;Faszienrollen;Wärmetherapie;Proteinzufuhr;	positiv	kein Effekt	kein Effekt	kein Effekt	positiv (reduziert Muskelsteifheit)	positiv (reduziert Muskelsteifheit)	kein Effekt	positiv	kein Effekt	positiv	kein Effekt	kein Effekt	positiv	positiv	positiv	Ja	kein Effekt	negativ	Ich bin unentschlossen
124	2024-11-10 12:27:58	2024-11-10 12:43:06	anonymous		Deutsch		Ja	18-30 Jahre	Master	Sportwissenschaft;TrainerIn;Lehramt Bewegung und Sport;	3	AthletInnen;SchülerInnen;	Social Media (Youtube, Instagram, TikTok, etc.);Wissenschaftliche Datenbanken (Pubmed, Web of Science, Scopus, Google Scholar, etc.);Online Kurse;	>5x	Mobilisation;Joggen;	Nein	Proteinzufuhr;Dehnen;Fahrrad fahren;	kein Effekt	kein Effekt	kein Effekt	kein Effekt	positiv (reduziert Muskelsteifheit)	positiv (reduziert Muskelsteifheit)	positiv	positiv	positiv	kein Effekt	kein Effekt	kein Effekt	positiv	kein Effekt	kein Effekt	Ja	kein Effekt	kein Effekt	Nein
125	2024-11-10 16:12:53	2024-11-10 16:18:05	anonymous		Deutsch		Ja	18-30 Jahre	Matura/Abitur	TrainerIn;	3	FreizeitsportlerInnen;AthletInnen;	Suchmaschinen (Google, Bing, Yahoo!, etc.);Online Kurse;Social Media (Youtube, Instagram, TikTok, etc.);	4-5x	dynamische Dehnübungen;Joggen;	Nein	Wärmetherapie;Kältekammer/Eisbaden;Massagepistole;Compression Boots;	kein Effekt	positiv	kein Effekt	positiv	positiv (reduziert Muskelsteifheit)	positiv (reduziert Muskelsteifheit)	positiv	kein Effekt	positiv	kein Effekt	kein Effekt	kein Effekt	positiv	positiv	positiv	Nein	negativ	negativ	Ich bin unentschlossen
126	2024-12-10 09:36:23	2024-12-10 09:43:29	anonymous		Deutsch		Ja	18-30 Jahre	Bachelor	Nein;	0	Keine;	Social Media (Youtube, Instagram, TikTok, etc.);Wissenschaftliche Datenbanken (Pubmed, Web of Science, Scopus, Google Scholar, etc.);Suchmaschinen (Google, Bing, Yahoo!, etc.);	3-4x	dynamische Dehnübungen;Mobilisation;	Nein	Faszienrollen;Kältekammer/Eisbaden;	positiv	positiv	kein Effekt	positiv	positiv (reduziert Muskelsteifheit)	positiv (reduziert Muskelsteifheit)	positiv	positiv	positiv	kein Effekt	positiv	kein Effekt	positiv	positiv	positiv	Ja	kein Effekt	kein Effekt	Ja
127	2024-12-10 10:12:39	2024-12-10 10:19:49	anonymous		Deutsch		Ja	18-30 Jahre	Matura/Abitur	Nein;	0	keiner;	Wissenschaftliche Datenbanken (Pubmed, Web of Science, Scopus, Google Scholar, etc.);	3-4x	Joggen;Mobilisation;statische Dehnübungen;	Ja	Faszienrollen;Dehnen;	positiv	kein Effekt	positiv	kein Effekt	positiv (reduziert Muskelsteifheit)	kein Effekt	positiv	kein Effekt	positiv	positiv	kein Effekt	kein Effekt	positiv	kein Effekt	kein Effekt	Ja	negativ	negativ	Ich bin unentschlossen
128	2024-12-10 10:38:08	2024-12-10 10:43:23	anonymous		Deutsch		Ja	18-30 Jahre	Matura/Abitur	Nein;	0	Keine;	Suchmaschinen (Google, Bing, Yahoo!, etc.);Social Media (Youtube, Instagram, TikTok, etc.);Wissenschaftliche Datenbanken (Pubmed, Web of Science, Scopus, Google Scholar, etc.);	2-3x	Joggen;	Nein	Dehnen;Proteinzufuhr;	kein Effekt	positiv	positiv	positiv	positiv (reduziert Muskelsteifheit)	positiv (reduziert Muskelsteifheit)	positiv	kein Effekt	positiv	positiv	positiv	positiv	positiv	positiv	positiv	Nein	kein Effekt	kein Effekt	Ja
129	2024-12-10 12:10:00	2024-12-10 12:18:10	anonymous		Deutsch		Ja	18-30 Jahre	Matura/Abitur	TrainerIn;	1	FreizeitsportlerInnen;	Social Media (Youtube, Instagram, TikTok, etc.);Wissenschaftliche Datenbanken (Pubmed, Web of Science, Scopus, Google Scholar, etc.);	2-3x	Mobilisation;	Nein	Keine;	kein Effekt	positiv	kein Effekt	positiv	positiv (reduziert Muskelsteifheit)	positiv (reduziert Muskelsteifheit)	positiv	positiv	positiv	positiv	kein Effekt	kein Effekt	positiv	positiv	positiv	Nein	kein Effekt	kein Effekt	Ich bin unentschlossen
130	2024-12-10 12:38:18	2024-12-10 12:44:25	anonymous		Deutsch		Ja	18-30 Jahre	Matura/Abitur	TrainerIn;	2	AthletInnen;FreizeitsportlerInnen;SchülerInnen;	Social Media (Youtube, Instagram, TikTok, etc.);Suchmaschinen (Google, Bing, Yahoo!, etc.);	>5x	dynamische Dehnübungen;Joggen;	Nein	Proteinzufuhr;Wärmetherapie;	positiv	positiv	positiv	kein Effekt	positiv (reduziert Muskelsteifheit)	kein Effekt	positiv	positiv	kein Effekt	kein Effekt	kein Effekt	positiv	positiv	positiv	positiv	Ja	negativ	negativ	Nein
131	10/14/24 8:05:06	10/14/24 8:10:13	anonymous		Deutsch		Ja	18-30 Jahre	Matura/Abitur	Nein;	0	FreizeitsportlerInnen;	Social Media (Youtube, Instagram, TikTok, etc.);	3-4x	dynamische Dehnübungen;	Nein	Dehnen;Proteinzufuhr;	positiv	positiv	kein Effekt	positiv	positiv (reduziert Muskelsteifheit)	positiv (reduziert Muskelsteifheit)	positiv	kein Effekt	positiv	positiv	kein Effekt	positiv	positiv	positiv	positiv	Nein	kein Effekt	kein Effekt	Ja
132	10/14/24 9:03:27	10/14/24 9:07:29	anonymous		Deutsch		Ja	18-30 Jahre	Matura/Abitur	Nein;	0	Keine;	Social Media (Youtube, Instagram, TikTok, etc.);Wissenschaftliche Datenbanken (Pubmed, Web of Science, Scopus, Google Scholar, etc.);Suchmaschinen (Google, Bing, Yahoo!, etc.);	3-4x	Mobilisation;	Nein	Keine;	kein Effekt	positiv	kein Effekt	positiv	positiv (reduziert Muskelsteifheit)	positiv (reduziert Muskelsteifheit)	positiv	kein Effekt	positiv	kein Effekt	kein Effekt	positiv	kein Effekt	kein Effekt	kein Effekt	Ja	kein Effekt	kein Effekt	Ja
133	10/15/24 11:18:50	10/15/24 11:24:33	anonymous		Deutsch		Ja	18-30 Jahre	Bachelor	Sportwissenschaft;	4	PatientInnen;	Suchmaschinen (Google, Bing, Yahoo!, etc.);Wissenschaftliche Datenbanken (Pubmed, Web of Science, Scopus, Google Scholar, etc.);Social Media (Youtube, Instagram, TikTok, etc.);	2-3x	dynamische Dehnübungen;Joggen;Mobilisation;	Nein	Nichts aktives;	kein Effekt	positiv	negativ	negativ	positiv (reduziert Muskelsteifheit)	positiv (reduziert Muskelsteifheit)	positiv	positiv	positiv	positiv	kein Effekt	kein Effekt	positiv	positiv	positiv	Ja	positiv	negativ	Ich bin unentschlossen
134	10/15/24 13:27:58	10/15/24 13:34:28	anonymous		Deutsch		Ja	18-30 Jahre	Bachelor	Sportwissenschaft;	0	SchülerInnen;	Wissenschaftliche Datenbanken (Pubmed, Web of Science, Scopus, Google Scholar, etc.);Social Media (Youtube, Instagram, TikTok, etc.);Suchmaschinen (Google, Bing, Yahoo!, etc.);	2-3x	Joggen;Mobilisation;	Nein	Dehnen;Proteinzufuhr;	positiv	kein Effekt	kein Effekt	kein Effekt	positiv (reduziert Muskelsteifheit)	kein Effekt	positiv	positiv	kein Effekt	positiv	kein Effekt	kein Effekt	positiv	kein Effekt	positiv	Ja	kein Effekt	kein Effekt	Ich bin unentschlossen
135	10/15/24 15:24:13	10/15/24 15:34:04	anonymous		Deutsch		Ja	18-30 Jahre	Matura/Abitur	TrainerIn;	7	AthletInnen;SchülerInnen;	Social Media (Youtube, Instagram, TikTok, etc.);Suchmaschinen (Google, Bing, Yahoo!, etc.);Online Kurse;	>5x	Faszienrollen;dynamische Dehnübungen;Mobilisation;	Ja	Dehnen;Faszienrollen;Proteinzufuhr;	positiv	positiv	kein Effekt	positiv	positiv (reduziert Muskelsteifheit)	positiv (reduziert Muskelsteifheit)	positiv	kein Effekt	positiv	positiv	kein Effekt	positiv	positiv	positiv	positiv	Ja	negativ	positiv	Ja
136	10/15/24 15:25:22	10/15/24 15:50:27	anonymous		Deutsch		Ja	18-30 Jahre	Matura/Abitur	Nein;	0	FreizeitsportlerInnen;	Social Media (Youtube, Instagram, TikTok, etc.);Wissenschaftliche Datenbanken (Pubmed, Web of Science, Scopus, Google Scholar, etc.);	3-4x	dynamische Dehnübungen;statische Dehnübungen;	Nein	Massagepistole;	positiv	positiv	positiv	positiv	positiv (reduziert Muskelsteifheit)	positiv (reduziert Muskelsteifheit)	positiv	positiv	positiv	positiv	positiv	positiv	positiv	positiv	positiv	Ja	positiv	positiv	Ja
137	10/15/24 15:24:27	10/15/24 15:50:39	anonymous		Deutsch		Ja	18-30 Jahre	Matura/Abitur	Nein;	0	Keinen;	Social Media (Youtube, Instagram, TikTok, etc.);Suchmaschinen (Google, Bing, Yahoo!, etc.);	3-4x	dynamische Dehnübungen;Joggen;Mobilisation;	Ja	Faszienrollen;Dehnen;Wärmetherapie;Kältekammer/Eisbaden;Proteinzufuhr;Massagepistole;	kein Effekt	kein Effekt	kein Effekt	kein Effekt	positiv (reduziert Muskelsteifheit)	positiv (reduziert Muskelsteifheit)	kein Effekt	positiv	positiv	positiv	kein Effekt	kein Effekt	kein Effekt	kein Effekt	positiv	Nein	negativ	kein Effekt	Nein
138	10/15/24 15:24:20	10/15/24 16:08:55	anonymous		Deutsch		Ja	18-30 Jahre	Berufsausbildung	Physiotherapie ;TrainerIn;	4	PatientInnen;FreizeitsportlerInnen;	Suchmaschinen (Google, Bing, Yahoo!, etc.);	2-3x	Mobilisation;Joggen;dynamische Dehnübungen;statische Dehnübungen;	Nein	Dehnen;	positiv	positiv	negativ	kein Effekt	positiv (reduziert Muskelsteifheit)	positiv (reduziert Muskelsteifheit)	positiv	positiv	positiv	positiv	positiv	positiv	positiv	positiv	positiv	Ja	kein Effekt	negativ	Ja
139	10/15/24 15:24:24	10/15/24 16:13:17	anonymous		Deutsch		Ja	18-30 Jahre	Matura/Abitur	Nein;	0	-;	Suchmaschinen (Google, Bing, Yahoo!, etc.);	3-4x	dynamische Dehnübungen;Mobilisation;	Nein	Massagepistole;Dehnen;Proteinzufuhr;	positiv	kein Effekt	positiv	kein Effekt	positiv (reduziert Muskelsteifheit)	kein Effekt	positiv	positiv	kein Effekt	kein Effekt	kein Effekt	kein Effekt	kein Effekt	positiv	positiv	Ja	kein Effekt	positiv	Ich bin unentschlossen
140	10/15/24 16:31:57	10/15/24 16:37:29	anonymous		Deutsch		Ja	18-30 Jahre	Matura/Abitur	Nein;	0	FreizeitsportlerInnen;	gar nicht;	4-5x	statische Dehnübungen;dynamische Dehnübungen;	Ja	Dehnen;Faszienrollen;Kältekammer/Eisbaden;Proteinzufuhr;Massagepistole;	kein Effekt	positiv	negativ	positiv	positiv (reduziert Muskelsteifheit)	positiv (reduziert Muskelsteifheit)	positiv	positiv	positiv	negativ	kein Effekt	positiv	positiv	kein Effekt	positiv	Nein	positiv	negativ	Ich bin unentschlossen
141	10/15/24 16:28:29	10/15/24 16:37:40	anonymous		Deutsch		Ja	18-30 Jahre	Matura/Abitur	Nein;	0	-;	Social Media (Youtube, Instagram, TikTok, etc.);Suchmaschinen (Google, Bing, Yahoo!, etc.);Wissenschaftliche Datenbanken (Pubmed, Web of Science, Scopus, Google Scholar, etc.);	>5x	dynamische Dehnübungen;Mobilisation;	Ja	Dehnen;Faszienrollen;Wärmetherapie;Kältekammer/Eisbaden;Proteinzufuhr;	positiv	kein Effekt	positiv	kein Effekt	positiv (reduziert Muskelsteifheit)	kein Effekt	kein Effekt	kein Effekt	kein Effekt	positiv	positiv	kein Effekt	positiv	kein Effekt	positiv	Ja	positiv	positiv	Ja
142	10/15/24 15:26:46	10/15/24 16:39:27	anonymous		Deutsch		Ja	40-50 Jahre	Heilpraktiker	Physiotherapie ;Sporttherapie ;TrainerIn;	20	PatientInnen;AthletInnen;FreizeitsportlerInnen;	Social Media (Youtube, Instagram, TikTok, etc.);Suchmaschinen (Google, Bing, Yahoo!, etc.);Online Kurse;	>5x	Joggen;Mobilisation;	Ja	Dehnen;Faszienrollen;Wärmetherapie;Massagepistole;Meditation ;	kein Effekt	positiv	positiv	positiv	positiv (reduziert Muskelsteifheit)	positiv (reduziert Muskelsteifheit)	positiv	kein Effekt	positiv	positiv	kein Effekt	kein Effekt	positiv	negativ	positiv	Ja	kein Effekt	negativ	Ich bin unentschlossen
143	10/15/24 16:35:59	10/15/24 16:42:21	anonymous		Deutsch		Ja	18-30 Jahre	Matura/Abitur	Nein;	0	Ohne Angabe ;	Social Media (Youtube, Instagram, TikTok, etc.);Suchmaschinen (Google, Bing, Yahoo!, etc.);	3-4x	dynamische Dehnübungen;	Nein	Dehnen;Massagepistole;Wärmetherapie;	negativ	kein Effekt	negativ	positiv	positiv (reduziert Muskelsteifheit)	positiv (reduziert Muskelsteifheit)	positiv	kein Effekt	positiv	kein Effekt	negativ	positiv	kein Effekt	positiv	positiv	Ja	negativ	negativ	Nein
144	10/16/24 18:26:29	10/16/24 19:03:08	anonymous		Deutsch		Ja	18-30 Jahre	Matura/Abitur	Nein;	0	Keine;	Social Media (Youtube, Instagram, TikTok, etc.);Wissenschaftliche Datenbanken (Pubmed, Web of Science, Scopus, Google Scholar, etc.);Suchmaschinen (Google, Bing, Yahoo!, etc.);	>5x	Mobilisation;dynamische Dehnübungen;	Ja	Dehnen;Faszienrollen;Proteinzufuhr;	positiv	positiv	negativ	kein Effekt	positiv (reduziert Muskelsteifheit)	positiv (reduziert Muskelsteifheit)	positiv	positiv	positiv	positiv	kein Effekt	positiv	kein Effekt	positiv	positiv	Ja	positiv	positiv	Ja
145	10/17/24 16:11:29	10/17/24 16:16:01	anonymous		Deutsch		Ja	18-30 Jahre	Matura/Abitur	Nein;	0	Keine ;	Suchmaschinen (Google, Bing, Yahoo!, etc.);Wissenschaftliche Datenbanken (Pubmed, Web of Science, Scopus, Google Scholar, etc.);Social Media (Youtube, Instagram, TikTok, etc.);	2-3x	Joggen;	Nein	Keine;	positiv	negativ	negativ	kein Effekt	positiv (reduziert Muskelsteifheit)	positiv (reduziert Muskelsteifheit)	positiv	positiv	negativ	positiv	positiv	positiv	kein Effekt	positiv	positiv	Nein	negativ	positiv	Ich bin unentschlossen
146	10/18/24 11:54:23	10/18/24 11:58:34	anonymous		Deutsch		Ja	18-30 Jahre	Matura/Abitur	Nein;	0	/;	Social Media (Youtube, Instagram, TikTok, etc.);Suchmaschinen (Google, Bing, Yahoo!, etc.);	1-2x	statische Dehnübungen;	Nein	Massagepistole;	kein Effekt	kein Effekt	kein Effekt	positiv	kein Effekt	positiv (reduziert Muskelsteifheit)	kein Effekt	positiv	positiv	kein Effekt	kein Effekt	kein Effekt	kein Effekt	positiv	kein Effekt	Nein	kein Effekt	kein Effekt	Ich bin unentschlossen
147	10/18/24 15:06:13	10/18/24 15:12:15	anonymous		Deutsch		Ja	18-30 Jahre	Matura/Abitur	Nein;	0	keine;	Social Media (Youtube, Instagram, TikTok, etc.);Suchmaschinen (Google, Bing, Yahoo!, etc.);	>5x	Mobilisation;	Nein	Dehnen;	kein Effekt	positiv	negativ	kein Effekt	positiv (reduziert Muskelsteifheit)	positiv (reduziert Muskelsteifheit)	positiv	positiv	positiv	positiv	kein Effekt	positiv	kein Effekt	positiv	positiv	Ja	kein Effekt	negativ	Ich bin unentschlossen
148	10/20/24 12:29:38	10/20/24 12:36:11	anonymous		English (United Kingdom)‎		Ja	18-30 Jahre	Matura/Abitur	Nein;	0	Keine;	Wissenschaftliche Datenbanken (Pubmed, Web of Science, Scopus, Google Scholar, etc.);	4-5x	dynamische Dehnübungen;Faszienrollen;	Ja	Faszienrollen;Proteinzufuhr;	positiv	kein Effekt	kein Effekt	kein Effekt	positiv (reduziert Muskelsteifheit)	kein Effekt	positiv	positiv	kein Effekt	positiv	positiv	kein Effekt	positiv	kein Effekt	positiv	Ja	positiv	kein Effekt	Ja
149	10/20/24 12:48:17	10/20/24 12:54:19	anonymous		Deutsch		Ja	18-30 Jahre	Matura/Abitur	Nein;	0	garnicht;	Social Media (Youtube, Instagram, TikTok, etc.);Suchmaschinen (Google, Bing, Yahoo!, etc.);	4-5x	Joggen;dynamische Dehnübungen;	Nein	Proteinzufuhr;Dehnen;	kein Effekt	positiv	kein Effekt	positiv	positiv (reduziert Muskelsteifheit)	positiv (reduziert Muskelsteifheit)	positiv	positiv	positiv	positiv	positiv	positiv	positiv	positiv	positiv	Nein	kein Effekt	negativ	Ja
150	10/20/24 15:07:56	10/20/24 15:13:25	anonymous		Deutsch		Ja	18-30 Jahre	Matura/Abitur	TrainerIn;	1	AthletInnen;SchülerInnen;	gar nicht;	1-2x	Joggen;	Nein	Dehnen;	positiv	positiv	positiv	positiv	positiv (reduziert Muskelsteifheit)	positiv (reduziert Muskelsteifheit)	positiv	positiv	positiv	positiv	kein Effekt	kein Effekt	positiv	positiv	positiv	Ja	positiv	positiv	Ja
151	10/21/24 10:10:40	10/21/24 10:16:47	anonymous		Deutsch		Ja	18-30 Jahre	Matura/Abitur	Nein;	0	FreizeitsportlerInnen;	Social Media (Youtube, Instagram, TikTok, etc.);Wissenschaftliche Datenbanken (Pubmed, Web of Science, Scopus, Google Scholar, etc.);Suchmaschinen (Google, Bing, Yahoo!, etc.);	>5x	dynamische Dehnübungen;Faszienrollen;Mobilisation;Joggen;	Ja	Dehnen;Faszienrollen;Proteinzufuhr;Kältekammer/Eisbaden;	positiv	positiv	kein Effekt	kein Effekt	positiv (reduziert Muskelsteifheit)	positiv (reduziert Muskelsteifheit)	positiv	positiv	positiv	positiv	kein Effekt	positiv	positiv	positiv	positiv	Ja	positiv	kein Effekt	Ich bin unentschlossen
152	10/21/24 11:22:44	10/21/24 11:29:26	anonymous		Deutsch		Ja	18-30 Jahre	Matura/Abitur	Nein;	0	Mit keiner;	Social Media (Youtube, Instagram, TikTok, etc.);Wissenschaftliche Datenbanken (Pubmed, Web of Science, Scopus, Google Scholar, etc.);Suchmaschinen (Google, Bing, Yahoo!, etc.);	4-5x	dynamische Dehnübungen;Joggen;	Ja	Dehnen;Proteinzufuhr;	positiv	kein Effekt	positiv	kein Effekt	positiv (reduziert Muskelsteifheit)	kein Effekt	positiv	positiv	kein Effekt	negativ	positiv	kein Effekt	positiv	kein Effekt	positiv	Ja	kein Effekt	kein Effekt	Ja
153	10/21/24 11:27:47	10/21/24 11:34:28	anonymous		Deutsch		Ja	18-30 Jahre	Matura/Abitur	Übungsleiter;	2	FreizeitsportlerInnen;AthletInnen;	Suchmaschinen (Google, Bing, Yahoo!, etc.);	3-4x	dynamische Dehnübungen;Mobilisation;	Ja	Dehnen;Faszienrollen;Wärmetherapie;Proteinzufuhr;Massagepistole;	positiv	kein Effekt	positiv	positiv	positiv (reduziert Muskelsteifheit)	positiv (reduziert Muskelsteifheit)	positiv	kein Effekt	positiv	positiv	positiv	positiv	kein Effekt	positiv	positiv	Nein	positiv	kein Effekt	Ja
154	10/21/24 13:27:35	10/21/24 13:35:28	anonymous		Deutsch		Ja	18-30 Jahre	Matura/Abitur	Nein;	0	AthletInnen;	Suchmaschinen (Google, Bing, Yahoo!, etc.);	3-4x	Joggen;	Nein	Proteinzufuhr;	positiv	positiv	negativ	positiv	kein Effekt	positiv (reduziert Muskelsteifheit)	positiv	kein Effekt	positiv	positiv	kein Effekt	positiv	positiv	positiv	positiv	Ja	negativ	positiv	Ich bin unentschlossen
155	10/22/24 8:42:51	10/22/24 8:48:00	anonymous		Deutsch		Ja	18-30 Jahre	Matura/Abitur	Nein;	0	-;	Social Media (Youtube, Instagram, TikTok, etc.);Wissenschaftliche Datenbanken (Pubmed, Web of Science, Scopus, Google Scholar, etc.);Suchmaschinen (Google, Bing, Yahoo!, etc.);	3-4x	Joggen;dynamische Dehnübungen;Mobilisation;	Ja	Proteinzufuhr;Faszienrollen;Dehnen;	positiv	positiv	positiv	kein Effekt	positiv (reduziert Muskelsteifheit)	positiv (reduziert Muskelsteifheit)	positiv	positiv	positiv	positiv	positiv	positiv	positiv	positiv	kein Effekt	Nein	positiv	kein Effekt	Ja
156	10/22/24 10:35:36	10/22/24 10:42:26	anonymous		Deutsch		Ja	18-30 Jahre	Matura/Abitur	Nein;	0	Keine;	Wissenschaftliche Datenbanken (Pubmed, Web of Science, Scopus, Google Scholar, etc.);Social Media (Youtube, Instagram, TikTok, etc.);	4-5x	Joggen;Radfahren;	Nein	Proteinzufuhr;	positiv	kein Effekt	kein Effekt	kein Effekt	positiv (reduziert Muskelsteifheit)	kein Effekt	positiv	positiv	positiv	kein Effekt	positiv	kein Effekt	positiv	positiv	positiv	Nein	kein Effekt	kein Effekt	Nein
157	10/22/24 14:10:51	10/22/24 14:16:49	anonymous		Deutsch		Ja	18-30 Jahre	Matura/Abitur	Nein;	0	Nicht;	Social Media (Youtube, Instagram, TikTok, etc.);Wissenschaftliche Datenbanken (Pubmed, Web of Science, Scopus, Google Scholar, etc.);	2-3x	Mobilisation;Joggen;dynamische Dehnübungen;	Nein	Dehnen;Proteinzufuhr;	positiv	kein Effekt	negativ	kein Effekt	positiv (reduziert Muskelsteifheit)	kein Effekt	kein Effekt	positiv	kein Effekt	positiv	kein Effekt	kein Effekt	positiv	kein Effekt	positiv	Ja	kein Effekt	positiv	Ich bin unentschlossen
158	10/23/24 18:27:56	10/23/24 18:31:53	anonymous		Deutsch		Ja	>60	Master	Sportwissenschaft;Physiotherapie ;Osteopathie;Sporttherapie ;	30	FreizeitsportlerInnen;PatientInnen;	Wissenschaftliche Datenbanken (Pubmed, Web of Science, Scopus, Google Scholar, etc.);Suchmaschinen (Google, Bing, Yahoo!, etc.);	1-2x	Mobilisation;Joggen;	Nein	Dehnen;	positiv	positiv	kein Effekt	positiv	positiv (reduziert Muskelsteifheit)	positiv (reduziert Muskelsteifheit)	positiv	positiv	positiv	positiv	kein Effekt	kein Effekt	positiv	positiv	positiv	Ja	negativ	negativ	Ich bin unentschlossen
159	10/28/24 11:36:14	10/28/24 11:44:39	anonymous		Deutsch		Ja	18-30 Jahre	Matura/Abitur	Physiotherapie ;	1	PatientInnen;	Wissenschaftliche Datenbanken (Pubmed, Web of Science, Scopus, Google Scholar, etc.);Physio meets science (Website);	3-4x	Faszienrollen;Mobilisation;dynamische Dehnübungen;	Ja	Dehnen;Faszienrollen;Wärmetherapie;Proteinzufuhr;	positiv	kein Effekt	kein Effekt	kein Effekt	positiv (reduziert Muskelsteifheit)	positiv (reduziert Muskelsteifheit)	kein Effekt	kein Effekt	positiv	positiv	kein Effekt	positiv	positiv	positiv	positiv	Ja	negativ	kein Effekt	Ja
160	10/28/24 15:58:40	10/28/24 16:47:17	anonymous		Deutsch		Ja	18-30 Jahre	Bachelor	Nein;	0	-;	Wissenschaftliche Datenbanken (Pubmed, Web of Science, Scopus, Google Scholar, etc.);Social Media (Youtube, Instagram, TikTok, etc.);	2-3x	Mobilisation;dynamische Dehnübungen;	Nein	Dehnen;	positiv	positiv	kein Effekt	positiv	positiv (reduziert Muskelsteifheit)	positiv (reduziert Muskelsteifheit)	positiv	positiv	positiv	positiv	kein Effekt	positiv	positiv	positiv	positiv	Ja	positiv	negativ	Ich bin unentschlossen
161	10/29/24 12:29:01	10/29/24 12:34:03	anonymous		Deutsch		Ja	18-30 Jahre	Matura/Abitur	Nein;	0	Keiner;	Social Media (Youtube, Instagram, TikTok, etc.);Wissenschaftliche Datenbanken (Pubmed, Web of Science, Scopus, Google Scholar, etc.);	>5x	dynamische Dehnübungen;	Nein	Wärmetherapie;Proteinzufuhr;	positiv	kein Effekt	negativ	positiv	positiv (reduziert Muskelsteifheit)	positiv (reduziert Muskelsteifheit)	positiv	kein Effekt	positiv	positiv	kein Effekt	kein Effekt	positiv	kein Effekt	positiv	Ja	positiv	positiv	Ich bin unentschlossen
162	10/29/24 13:16:48	10/29/24 13:16:57	anonymous		Deutsch		Nein
163	10/29/24 13:28:49	10/29/24 13:36:44	anonymous		Deutsch		Ja	18-30 Jahre	Matura/Abitur	Nein;	0	SchülerInnen;	Social Media (Youtube, Instagram, TikTok, etc.);	4-5x	statische Dehnübungen;dynamische Dehnübungen;	Nein	Dehnen;	positiv	kein Effekt	positiv	kein Effekt	positiv (reduziert Muskelsteifheit)	positiv (reduziert Muskelsteifheit)	positiv	kein Effekt	positiv	positiv	kein Effekt	kein Effekt	kein Effekt	positiv	positiv	Nein	positiv	positiv	Ich bin unentschlossen
164	10/29/24 14:26:56	10/29/24 14:31:14	anonymous		Deutsch		Ja	18-30 Jahre	Matura/Abitur	Nein;	0	FreizeitsportlerInnen;	Social Media (Youtube, Instagram, TikTok, etc.);Wissenschaftliche Datenbanken (Pubmed, Web of Science, Scopus, Google Scholar, etc.);Suchmaschinen (Google, Bing, Yahoo!, etc.);	1-2x	dynamische Dehnübungen;Joggen;	Nein	Proteinzufuhr;	kein Effekt	kein Effekt	negativ	kein Effekt	positiv (reduziert Muskelsteifheit)	kein Effekt	kein Effekt	positiv	kein Effekt	kein Effekt	kein Effekt	kein Effekt	positiv	kein Effekt	positiv	Nein	positiv	negativ	Nein
165	10/29/24 15:50:53	10/29/24 16:00:13	anonymous		Deutsch		Ja	18-30 Jahre	Matura/Abitur	Nein;	0	FreizeitsportlerInnen;	Wissenschaftliche Datenbanken (Pubmed, Web of Science, Scopus, Google Scholar, etc.);Suchmaschinen (Google, Bing, Yahoo!, etc.);Social Media (Youtube, Instagram, TikTok, etc.);	4-5x	dynamische Dehnübungen;Joggen;Mobilisation;	Ja	Faszienrollen;	positiv	positiv	positiv	positiv	positiv (reduziert Muskelsteifheit)	kein Effekt	kein Effekt	positiv	positiv	positiv	positiv	positiv	kein Effekt	kein Effekt	positiv	Nein	kein Effekt	kein Effekt	Ja
166	10/29/24 17:04:28	10/29/24 17:13:25	anonymous		Deutsch		Ja	30-40 Jahre	Bachelor	Nein;	0	Keine;	Social Media (Youtube, Instagram, TikTok, etc.);	1-2x	statische Dehnübungen;	Nein	Proteinzufuhr;Massagepistole;	kein Effekt	kein Effekt	kein Effekt	negativ	positiv (reduziert Muskelsteifheit)	positiv (reduziert Muskelsteifheit)	positiv	positiv	kein Effekt	kein Effekt	kein Effekt	kein Effekt	kein Effekt	kein Effekt	positiv	Ja	negativ	negativ	Ich bin unentschlossen
167	10/30/24 7:52:36	10/30/24 8:03:25	anonymous		Deutsch		Ja	18-30 Jahre	Matura/Abitur	Nein;	1	SchülerInnen;	Wissenschaftliche Datenbanken (Pubmed, Web of Science, Scopus, Google Scholar, etc.);Social Media (Youtube, Instagram, TikTok, etc.);	4-5x	dynamische Dehnübungen;statische Dehnübungen;Mobilisation;	Ja	Faszienrollen;Dehnen;	positiv	kein Effekt	negativ	kein Effekt	kein Effekt	positiv (reduziert Muskelsteifheit)	positiv	positiv	positiv	positiv	kein Effekt	kein Effekt	positiv	kein Effekt	positiv	Ja	kein Effekt	positiv	Ich bin unentschlossen
168	10/30/24 8:36:39	10/30/24 8:42:44	anonymous		Deutsch		Ja	18-30 Jahre	Matura/Abitur	Nein;	0	0;	Wissenschaftliche Datenbanken (Pubmed, Web of Science, Scopus, Google Scholar, etc.);Social Media (Youtube, Instagram, TikTok, etc.);	4-5x	dynamische Dehnübungen;Joggen;	Nein	Massagepistole;	positiv	positiv	kein Effekt	positiv	positiv (reduziert Muskelsteifheit)	positiv (reduziert Muskelsteifheit)	positiv	kein Effekt	positiv	positiv	kein Effekt	kein Effekt	kein Effekt	positiv	positiv	Ja	kein Effekt	kein Effekt	Ich bin unentschlossen
169	10/30/24 10:50:29	10/30/24 10:56:43	anonymous		Deutsch		Ja	18-30 Jahre	Matura/Abitur	Nein;	0	Keine;	Social Media (Youtube, Instagram, TikTok, etc.);Wissenschaftliche Datenbanken (Pubmed, Web of Science, Scopus, Google Scholar, etc.);Suchmaschinen (Google, Bing, Yahoo!, etc.);	3-4x	Mobilisation;	Nein	Keine ;	positiv	positiv	kein Effekt	positiv	kein Effekt	positiv (reduziert Muskelsteifheit)	positiv	kein Effekt	positiv	positiv	positiv	positiv	kein Effekt	positiv	positiv	Ja	kein Effekt	kein Effekt	Ich bin unentschlossen
170	10/30/24 10:58:01	10/30/24 11:03:29	anonymous		Deutsch		Ja	18-30 Jahre	Matura/Abitur	Physiotherapie ;	4	PatientInnen;FreizeitsportlerInnen;AthletInnen;	Wissenschaftliche Datenbanken (Pubmed, Web of Science, Scopus, Google Scholar, etc.);Social Media (Youtube, Instagram, TikTok, etc.);Suchmaschinen (Google, Bing, Yahoo!, etc.);Online Kurse;	4-5x	Keine;	Ja	Bewegung (spazieren gehen,…);	positiv	kein Effekt	negativ	kein Effekt	kein Effekt	kein Effekt	kein Effekt	positiv	kein Effekt	kein Effekt	kein Effekt	kein Effekt	positiv	positiv	positiv	Ja	negativ	kein Effekt	Ich bin unentschlossen
171	10/30/24 12:11:53	10/30/24 12:20:05	anonymous		Deutsch		Ja	18-30 Jahre	Matura/Abitur	Nein;	0	keine;	Wissenschaftliche Datenbanken (Pubmed, Web of Science, Scopus, Google Scholar, etc.);	3-4x	Mobilisation;	Nein	Dehnen;Kältekammer/Eisbaden;Proteinzufuhr;	negativ	positiv	negativ	positiv	positiv (reduziert Muskelsteifheit)	positiv (reduziert Muskelsteifheit)	positiv	kein Effekt	positiv	positiv	positiv	positiv	positiv	positiv	positiv	Ja	negativ	negativ	Ich bin unentschlossen
172	10/30/24 12:55:06	10/30/24 12:58:36	anonymous		Deutsch		Ja	18-30 Jahre	Matura/Abitur	Nein;	0	Keine;	Social Media (Youtube, Instagram, TikTok, etc.);Wissenschaftliche Datenbanken (Pubmed, Web of Science, Scopus, Google Scholar, etc.);	1-2x	Joggen;dynamische Dehnübungen;	Nein	Dehnen;	positiv	positiv	positiv	kein Effekt	positiv (reduziert Muskelsteifheit)	positiv (reduziert Muskelsteifheit)	kein Effekt	kein Effekt	positiv	positiv	positiv	positiv	positiv	kein Effekt	positiv	Ja	positiv	kein Effekt	Ja
173	2024-01-11 13:46:13	2024-01-11 13:51:28	anonymous		Deutsch		Ja	18-30 Jahre	Matura/Abitur	Nein;	0	SchülerInnen;	Social Media (Youtube, Instagram, TikTok, etc.);Wissenschaftliche Datenbanken (Pubmed, Web of Science, Scopus, Google Scholar, etc.);Suchmaschinen (Google, Bing, Yahoo!, etc.);	>5x	dynamische Dehnübungen;Joggen;Mobilisation;	Ja	Dehnen;Faszienrollen;Wärmetherapie;Proteinzufuhr;	kein Effekt	positiv	positiv	positiv	positiv (reduziert Muskelsteifheit)	positiv (reduziert Muskelsteifheit)	kein Effekt	positiv	positiv	kein Effekt	kein Effekt	positiv	positiv	positiv	positiv	Ja	kein Effekt	positiv	Ja
174	2024-03-11 07:54:43	2024-03-11 08:05:28	anonymous		Deutsch		Ja	18-30 Jahre	Matura/Abitur	Nein;	0	Keiner;	Social Media (Youtube, Instagram, TikTok, etc.);Wissenschaftliche Datenbanken (Pubmed, Web of Science, Scopus, Google Scholar, etc.);	>5x	dynamische Dehnübungen;Joggen;Mobilisation;	Nein	Dehnen;Proteinzufuhr;	kein Effekt	positiv	kein Effekt	kein Effekt	positiv (reduziert Muskelsteifheit)	positiv (reduziert Muskelsteifheit)	positiv	positiv	positiv	positiv	kein Effekt	kein Effekt	kein Effekt	kein Effekt	positiv	Nein	positiv	kein Effekt	Ich bin unentschlossen
175	2024-04-11 12:51:17	2024-04-11 12:58:18	anonymous		Deutsch		Ja	18-30 Jahre	Matura/Abitur	Nein;	0	Keine ;	Suchmaschinen (Google, Bing, Yahoo!, etc.);Social Media (Youtube, Instagram, TikTok, etc.);	>5x	Faszienrollen;dynamische Dehnübungen;Mobilisation;	Nein	Wärmetherapie;Proteinzufuhr;Massagepistole;Dehnen;	positiv	positiv	positiv	positiv	positiv (reduziert Muskelsteifheit)	positiv (reduziert Muskelsteifheit)	positiv	positiv	positiv	positiv	positiv	positiv	kein Effekt	positiv	positiv	Ja	positiv	negativ	Ja
176	2024-04-11 12:47:29	2024-04-11 13:09:16	anonymous		Deutsch		Ja	18-30 Jahre	Matura/Abitur	Nein;	0	FreizeitsportlerInnen;	Social Media (Youtube, Instagram, TikTok, etc.);	4-5x	statische Dehnübungen;dynamische Dehnübungen;Joggen;Mobilisation;	Nein	Dehnen;Kältekammer/Eisbaden;Proteinzufuhr;	kein Effekt	positiv	kein Effekt	kein Effekt	positiv (reduziert Muskelsteifheit)	positiv (reduziert Muskelsteifheit)	positiv	kein Effekt	positiv	positiv	kein Effekt	positiv	negativ	kein Effekt	positiv	Ja	kein Effekt	positiv	Nein
177	2024-04-11 14:39:37	2024-04-11 14:44:09	anonymous		Deutsch		Ja	18-30 Jahre	Matura/Abitur	Nein;	3	PatientInnen;	Wissenschaftliche Datenbanken (Pubmed, Web of Science, Scopus, Google Scholar, etc.);Social Media (Youtube, Instagram, TikTok, etc.);Online Kurse;Suchmaschinen (Google, Bing, Yahoo!, etc.);	3-4x	dynamische Dehnübungen;Joggen;Mobilisation;	Nein	Dehnen;Proteinzufuhr;	positiv	positiv	positiv	positiv	positiv (reduziert Muskelsteifheit)	positiv (reduziert Muskelsteifheit)	positiv	positiv	positiv	positiv	positiv	positiv	positiv	positiv	positiv	Ja	positiv	positiv	Ich bin unentschlossen
178	2024-05-11 11:13:31	2024-05-11 11:20:12	anonymous		English (United Kingdom)‎		Ja	18-30 Jahre	Matura/Abitur	Nein;	0	Keine;	Wissenschaftliche Datenbanken (Pubmed, Web of Science, Scopus, Google Scholar, etc.);	4-5x	dynamische Dehnübungen;Joggen;	Nein	Dehnen;	positiv	positiv	positiv	positiv	positiv (reduziert Muskelsteifheit)	positiv (reduziert Muskelsteifheit)	positiv	positiv	positiv	positiv	positiv	positiv	positiv	positiv	positiv	Ja	positiv	positiv	Ja
179	2024-05-11 14:09:19	2024-05-11 14:14:33	anonymous		Deutsch		Ja	18-30 Jahre	Matura/Abitur	Nein;	0	keine;	Social Media (Youtube, Instagram, TikTok, etc.);Suchmaschinen (Google, Bing, Yahoo!, etc.);Wissenschaftliche Datenbanken (Pubmed, Web of Science, Scopus, Google Scholar, etc.);	2-3x	dynamische Dehnübungen;statische Dehnübungen;	Ja	Kältekammer/Eisbaden;Proteinzufuhr;Faszienrollen;Dehnen;	positiv	kein Effekt	positiv	kein Effekt	positiv (reduziert Muskelsteifheit)	kein Effekt	positiv	positiv	positiv	positiv	positiv	kein Effekt	positiv	positiv	positiv	Nein	kein Effekt	kein Effekt	Ich bin unentschlossen
180	2024-05-11 14:51:06	2024-05-11 14:59:03	anonymous		Deutsch		Ja	18-30 Jahre	Matura/Abitur	TrainerIn;	5	FreizeitsportlerInnen;	Social Media (Youtube, Instagram, TikTok, etc.);Wissenschaftliche Datenbanken (Pubmed, Web of Science, Scopus, Google Scholar, etc.);Suchmaschinen (Google, Bing, Yahoo!, etc.);	3-4x	dynamische Dehnübungen;Mobilisation;statische Dehnübungen;	Nein	Dehnen;Proteinzufuhr;	positiv	positiv	positiv	positiv	positiv (reduziert Muskelsteifheit)	positiv (reduziert Muskelsteifheit)	positiv	positiv	positiv	positiv	positiv	positiv	kein Effekt	positiv	positiv	Ja	kein Effekt	kein Effekt	Ja
181	2024-06-11 10:03:55	2024-06-11 10:07:31	anonymous		Deutsch		Ja	18-30 Jahre	Matura/Abitur	Nein;	0	Keine;	Social Media (Youtube, Instagram, TikTok, etc.);Wissenschaftliche Datenbanken (Pubmed, Web of Science, Scopus, Google Scholar, etc.);Suchmaschinen (Google, Bing, Yahoo!, etc.);	4-5x	Mobilisation;dynamische Dehnübungen;	Nein	Proteinzufuhr;	kein Effekt	positiv	negativ	kein Effekt	positiv (reduziert Muskelsteifheit)	positiv (reduziert Muskelsteifheit)	positiv	positiv	positiv	positiv	kein Effekt	positiv	positiv	positiv	kein Effekt	Nein	kein Effekt	positiv	Ich bin unentschlossen
182	2024-06-11 12:52:29	2024-06-11 12:59:26	anonymous		Deutsch		Ja	18-30 Jahre	Matura/Abitur	Physiotherapie ;TrainerIn;	5	FreizeitsportlerInnen;PatientInnen;	Suchmaschinen (Google, Bing, Yahoo!, etc.);Social Media (Youtube, Instagram, TikTok, etc.);	3-4x	statische Dehnübungen;dynamische Dehnübungen;Joggen;Mobilisation;	Nein	Dehnen;	positiv	positiv	positiv	positiv	positiv (reduziert Muskelsteifheit)	positiv (reduziert Muskelsteifheit)	positiv	positiv	positiv	kein Effekt	positiv	positiv	positiv	positiv	positiv	Ja	positiv	negativ	Ja
183	2024-07-11 14:18:22	2024-07-11 14:22:47	anonymous		Deutsch		Ja	18-30 Jahre	Matura/Abitur	Nein;	0	keiner;	Social Media (Youtube, Instagram, TikTok, etc.);Wissenschaftliche Datenbanken (Pubmed, Web of Science, Scopus, Google Scholar, etc.);	3-4x	dynamische Dehnübungen;Joggen;Mobilisation;	Nein	Dehnen;Faszienrollen;Proteinzufuhr;	positiv	positiv	kein Effekt	positiv	positiv (reduziert Muskelsteifheit)	positiv (reduziert Muskelsteifheit)	positiv	kein Effekt	positiv	positiv	positiv	positiv	positiv	positiv	positiv	Nein	positiv	positiv	Ja
184	2024-07-11 14:36:08	2024-07-11 14:42:18	anonymous		Deutsch		Ja	18-30 Jahre	Matura/Abitur	Nein;	0	FreizeitsportlerInnen;	Wissenschaftliche Datenbanken (Pubmed, Web of Science, Scopus, Google Scholar, etc.);Social Media (Youtube, Instagram, TikTok, etc.);Suchmaschinen (Google, Bing, Yahoo!, etc.);	3-4x	Faszienrollen;dynamische Dehnübungen;Mobilisation;	Ja	Faszienrollen;Proteinzufuhr;Dehnen;	positiv	positiv	positiv	kein Effekt	positiv (reduziert Muskelsteifheit)	positiv (reduziert Muskelsteifheit)	positiv	kein Effekt	positiv	positiv	positiv	positiv	kein Effekt	kein Effekt	positiv	Nein	kein Effekt	positiv	Ja
185	2024-08-11 10:40:10	2024-08-11 10:46:35	anonymous		Deutsch		Ja	18-30 Jahre	Matura/Abitur	TrainerIn;	5	SchülerInnen;FreizeitsportlerInnen;	Social Media (Youtube, Instagram, TikTok, etc.);Online Kurse;Wissenschaftliche Datenbanken (Pubmed, Web of Science, Scopus, Google Scholar, etc.);Suchmaschinen (Google, Bing, Yahoo!, etc.);	3-4x	Faszienrollen;dynamische Dehnübungen;Mobilisation;	Ja	Dehnen;Faszienrollen;Proteinzufuhr;	positiv	positiv	kein Effekt	positiv	positiv (reduziert Muskelsteifheit)	positiv (reduziert Muskelsteifheit)	positiv	positiv	positiv	positiv	positiv	positiv	negativ	kein Effekt	positiv	Nein	positiv	negativ	Ja
186	2024-08-11 14:06:40	2024-08-11 14:13:24	anonymous		Deutsch		Ja	18-30 Jahre	Matura/Abitur	Nein;	0	Keinen;	Social Media (Youtube, Instagram, TikTok, etc.);Wissenschaftliche Datenbanken (Pubmed, Web of Science, Scopus, Google Scholar, etc.);Suchmaschinen (Google, Bing, Yahoo!, etc.);	4-5x	Leichte aufwärmsätze vor jeder Übung im Kraftsport. ;	Nein	Proteinzufuhr;Viel Schlaf und spazieren;	kein Effekt	positiv	negativ	positiv	positiv (reduziert Muskelsteifheit)	positiv (reduziert Muskelsteifheit)	positiv	kein Effekt	positiv	positiv	negativ	positiv	positiv	positiv	positiv	Nein	negativ	positiv	Nein
187	2024-11-11 10:59:39	2024-11-11 11:04:41	anonymous		Deutsch		Ja	18-30 Jahre	Matura/Abitur	Finanzbuchhaltung ;	6	Kunden;	Social Media (Youtube, Instagram, TikTok, etc.);Suchmaschinen (Google, Bing, Yahoo!, etc.);	>5x	dynamische Dehnübungen;	Nein	Dehnen;Proteinzufuhr;	positiv	kein Effekt	kein Effekt	positiv	positiv (reduziert Muskelsteifheit)	positiv (reduziert Muskelsteifheit)	kein Effekt	kein Effekt	positiv	kein Effekt	positiv	positiv	negativ	positiv	kein Effekt	Nein	positiv	kein Effekt	Ja
188	2024-11-11 14:05:14	2024-11-11 14:10:28	anonymous		Deutsch		Ja	18-30 Jahre	Matura/Abitur	Nein;	2	Kinder;	Wissenschaftliche Datenbanken (Pubmed, Web of Science, Scopus, Google Scholar, etc.);	2-3x	Mobilisation;Joggen;	Nein	Kaum;	positiv	kein Effekt	negativ	kein Effekt	positiv (reduziert Muskelsteifheit)	kein Effekt	positiv	positiv	kein Effekt	positiv	positiv	kein Effekt	positiv	positiv	positiv	Nein	positiv	kein Effekt	Nein
189	11/18/24 13:03:46	11/18/24 13:09:57	anonymous		Deutsch		Ja	18-30 Jahre	Matura/Abitur	Nein;	0	/;	Wissenschaftliche Datenbanken (Pubmed, Web of Science, Scopus, Google Scholar, etc.);	3-4x	dynamische Dehnübungen;statische Dehnübungen;Joggen;	Nein	Dehnen;	positiv	positiv	positiv	positiv	positiv (reduziert Muskelsteifheit)	positiv (reduziert Muskelsteifheit)	positiv	positiv	positiv	positiv	positiv	positiv	positiv	positiv	positiv	Nein	positiv	kein Effekt	Ja
190	11/21/24 15:39:33	11/21/24 15:43:35	anonymous		Deutsch		Ja	18-30 Jahre	Matura/Abitur	TrainerIn;	3	FreizeitsportlerInnen;AthletInnen;	Social Media (Youtube, Instagram, TikTok, etc.);Suchmaschinen (Google, Bing, Yahoo!, etc.);	4-5x	dynamische Dehnübungen;	Nein	Proteinzufuhr;Dehnen;	positiv	positiv	positiv	positiv	positiv (reduziert Muskelsteifheit)	positiv (reduziert Muskelsteifheit)	positiv	positiv	positiv	positiv	positiv	positiv	positiv	positiv	positiv	Nein	positiv	positiv	Ja
191	11/21/24 15:42:28	11/21/24 15:46:12	anonymous		Deutsch		Ja	18-30 Jahre	Matura/Abitur	Nein;	0	FreizeitsportlerInnen;	Social Media (Youtube, Instagram, TikTok, etc.);Suchmaschinen (Google, Bing, Yahoo!, etc.);	2-3x	statische Dehnübungen;dynamische Dehnübungen;	Nein	Dehnen;Proteinzufuhr;	positiv	positiv	positiv	positiv	positiv (reduziert Muskelsteifheit)	positiv (reduziert Muskelsteifheit)	positiv	positiv	positiv	positiv	kein Effekt	positiv	kein Effekt	positiv	positiv	Ja	kein Effekt	negativ	Ja
192	11/21/24 15:42:00	11/21/24 15:47:16	anonymous		Deutsch		Ja	40-50 Jahre	Mittlere Reife	Nein;	0	PatientInnen;	Social Media (Youtube, Instagram, TikTok, etc.);	3-4x	Mobilisation;Joggen;dynamische Dehnübungen;	Nein	Dehnen;Wärmetherapie;Proteinzufuhr;	positiv	positiv	kein Effekt	positiv	positiv (reduziert Muskelsteifheit)	positiv (reduziert Muskelsteifheit)	positiv	positiv	positiv	positiv	kein Effekt	kein Effekt	kein Effekt	positiv	positiv	Ja	positiv	kein Effekt	Nein
193	11/21/24 15:46:36	11/21/24 15:49:34	anonymous		Deutsch		Ja	18-30 Jahre	M Zweig	Nein;	7	PatientInnen;	Suchmaschinen (Google, Bing, Yahoo!, etc.);Online Kurse;	3-4x	Gewicht steigern ;	Nein	Proteinzufuhr;Massagepistole;	positiv	kein Effekt	kein Effekt	kein Effekt	kein Effekt	positiv (reduziert Muskelsteifheit)	positiv	positiv	positiv	positiv	positiv	positiv	positiv	positiv	positiv	Nein	positiv	positiv	Ich bin unentschlossen
194	11/21/24 15:46:25	11/21/24 15:51:06	anonymous		Deutsch		Ja	18-30 Jahre	Mittlerer Schulabschluss	Nein;	8	PatientInnen;	gar nicht;	2-3x	Gewicht steigern ;	Nein	Proteinzufuhr;	positiv	positiv	kein Effekt	kein Effekt	positiv (reduziert Muskelsteifheit)	positiv (reduziert Muskelsteifheit)	positiv	positiv	positiv	positiv	kein Effekt	positiv	positiv	positiv	positiv	Nein	positiv	positiv	Ich bin unentschlossen
195	11/21/24 15:48:05	11/21/24 15:52:17	anonymous		Deutsch		Ja	30-40 Jahre	Bachelor	Nein;	0	Keinem;	Suchmaschinen (Google, Bing, Yahoo!, etc.);Social Media (Youtube, Instagram, TikTok, etc.);	3-4x	dynamische Dehnübungen;Joggen;	Ja	Dehnen;Proteinzufuhr;Massagepistole;	positiv	positiv	negativ	positiv	positiv (reduziert Muskelsteifheit)	positiv (reduziert Muskelsteifheit)	positiv	positiv	positiv	kein Effekt	kein Effekt	positiv	positiv	positiv	positiv	Ja	kein Effekt	kein Effekt	Ja
196	11/21/24 16:08:20	11/21/24 16:19:56	anonymous		Deutsch		Ja	18-30 Jahre	Matura/Abitur	TrainerIn;	3	FreizeitsportlerInnen;	Social Media (Youtube, Instagram, TikTok, etc.);Wissenschaftliche Datenbanken (Pubmed, Web of Science, Scopus, Google Scholar, etc.);Suchmaschinen (Google, Bing, Yahoo!, etc.);Online Kurse;	3-4x	dynamische Dehnübungen;Mobilisation;	Nein	Dehnen;Proteinzufuhr;	kein Effekt	positiv	positiv	positiv	kein Effekt	positiv (reduziert Muskelsteifheit)	positiv	positiv	positiv	kein Effekt	kein Effekt	positiv	positiv	positiv	kein Effekt	Ja	positiv	positiv	Ich bin unentschlossen
197	11/22/24 11:16:02	11/22/24 11:22:35	anonymous		Deutsch		Ja	18-30 Jahre	Matura/Abitur	Nein;	0	keine;	Wissenschaftliche Datenbanken (Pubmed, Web of Science, Scopus, Google Scholar, etc.);Social Media (Youtube, Instagram, TikTok, etc.);	2-3x	dynamische Dehnübungen;Joggen;	Ja	Faszienrollen;Proteinzufuhr;	positiv	positiv	negativ	kein Effekt	positiv (reduziert Muskelsteifheit)	kein Effekt	kein Effekt	positiv	kein Effekt	positiv	positiv	positiv	kein Effekt	kein Effekt	positiv	Nein	positiv	kein Effekt	Ich bin unentschlossen
198	11/25/24 12:19:55	11/25/24 12:23:53	anonymous		Deutsch		Ja	18-30 Jahre	Bachelor	Nein;	0	Keine;	Social Media (Youtube, Instagram, TikTok, etc.);Wissenschaftliche Datenbanken (Pubmed, Web of Science, Scopus, Google Scholar, etc.);Suchmaschinen (Google, Bing, Yahoo!, etc.);	4-5x	dynamische Dehnübungen;Mobilisation;	Nein	Dehnen;Proteinzufuhr;Massagepistole;	positiv	positiv	positiv	positiv	positiv (reduziert Muskelsteifheit)	positiv (reduziert Muskelsteifheit)	positiv	positiv	positiv	positiv	positiv	positiv	kein Effekt	positiv	positiv	Ja	negativ	negativ	Ja
199	11/25/24 13:13:17	11/25/24 13:20:02	anonymous		Deutsch		Ja	18-30 Jahre	Matura/Abitur	Nein;	0	Keiner;	Social Media (Youtube, Instagram, TikTok, etc.);Suchmaschinen (Google, Bing, Yahoo!, etc.);Uni;	>5x	dynamische Dehnübungen;Mobilisation;Joggen;	Ja	Faszienrollen;Proteinzufuhr;Massagepistole;Dehnen;	kein Effekt	kein Effekt	positiv	kein Effekt	positiv (reduziert Muskelsteifheit)	positiv (reduziert Muskelsteifheit)	positiv	positiv	positiv	kein Effekt	positiv	positiv	positiv	positiv	positiv	Ja	kein Effekt	kein Effekt	Nein
200	11/26/24 19:19:56	11/26/24 19:26:59	anonymous		Deutsch		Ja	40-50 Jahre	Bachelor	TrainerIn;Physiotherapie ;Sporttherapie ;	20	PatientInnen;FreizeitsportlerInnen;SchülerInnen;	Wissenschaftliche Datenbanken (Pubmed, Web of Science, Scopus, Google Scholar, etc.);Online Kurse;	4-5x	Faszienrollen;Mobilisation;	Ja	Dehnen;Faszienrollen;	positiv	positiv	positiv	positiv	positiv (reduziert Muskelsteifheit)	positiv (reduziert Muskelsteifheit)	positiv	positiv	positiv	positiv	positiv	positiv	positiv	positiv	positiv	Nein	positiv	positiv	Ja
201	11/26/24 19:26:04	11/26/24 19:31:11	anonymous		Deutsch		Ja	30-40 Jahre	Bachelor	Nein;	19	SchülerInnen;	Social Media (Youtube, Instagram, TikTok, etc.);Suchmaschinen (Google, Bing, Yahoo!, etc.);Online Kurse;	3-4x	statische Dehnübungen;Faszienrollen;	Nein	Dehnen;Wärmetherapie;Faszienrollen;Massagepistole;	positiv	positiv	positiv	positiv	positiv (reduziert Muskelsteifheit)	positiv (reduziert Muskelsteifheit)	positiv	positiv	positiv	positiv	positiv	positiv	positiv	positiv	positiv	Ja	positiv	kein Effekt	Ja
202	11/26/24 19:26:01	11/26/24 19:32:41	anonymous		Deutsch		Ja	50-60 Jahre	Matura/Abitur	Nein;	3	FreizeitsportlerInnen;	Social Media (Youtube, Instagram, TikTok, etc.);Wissenschaftliche Datenbanken (Pubmed, Web of Science, Scopus, Google Scholar, etc.);Suchmaschinen (Google, Bing, Yahoo!, etc.);	2-3x	statische Dehnübungen;Joggen;	Nein	Dehnen;Wärmetherapie;Proteinzufuhr;	positiv	positiv	positiv	positiv	positiv (reduziert Muskelsteifheit)	positiv (reduziert Muskelsteifheit)	positiv	positiv	positiv	kein Effekt	positiv	positiv	positiv	positiv	positiv	Nein	positiv	positiv	Ich bin unentschlossen
203	11/26/24 19:30:44	11/26/24 19:36:21	anonymous		Deutsch		Ja	40-50 Jahre	Fachwirt	Nein;	0	Keine;	gar nicht;	4-5x	Joggen;Crosstrainer ;	Nein	Dehnen;Proteinzufuhr;Compression Boots;Massagepistole;	positiv	positiv	positiv	kein Effekt	positiv (reduziert Muskelsteifheit)	positiv (reduziert Muskelsteifheit)	positiv	positiv	positiv	positiv	positiv	positiv	kein Effekt	kein Effekt	positiv	Nein	positiv	kein Effekt	Ich bin unentschlossen
204	11/26/24 20:52:10	11/26/24 20:57:36	anonymous		Deutsch		Ja	30-40 Jahre	Bachelor	Nein;Pferdephysiotherapeutin ;	3	FreizeitsportlerInnen;PatientInnen;	Social Media (Youtube, Instagram, TikTok, etc.);Online Kurse;Weiterbildungsinstitute;	2-3x	Fahrrad fahren;	Ja	Dehnen;Faszienrollen;	positiv	positiv	kein Effekt	positiv	positiv (reduziert Muskelsteifheit)	positiv (reduziert Muskelsteifheit)	positiv	positiv	positiv	positiv	kein Effekt	positiv	positiv	positiv	positiv	Ja	kein Effekt	kein Effekt	Ja
205	11/28/24 18:52:13	11/28/24 18:54:35	anonymous		Deutsch		Ja	18-30 Jahre	Matura/Abitur	Physiotherapie ;	10	AthletInnen;	Social Media (Youtube, Instagram, TikTok, etc.);	>5x	statische Dehnübungen;dynamische Dehnübungen;Mobilisation;	Nein	Dehnen;Faszienrollen;Proteinzufuhr;Massagepistole;	positiv	positiv	positiv	positiv	positiv (reduziert Muskelsteifheit)	positiv (reduziert Muskelsteifheit)	positiv	positiv	positiv	positiv	positiv	positiv	positiv	positiv	positiv	Ja	positiv	positiv	Ja
206	11/28/24 18:51:59	11/28/24 18:55:19	anonymous		Deutsch		Ja	18-30 Jahre	Matura/Abitur	TrainerIn;	2	FreizeitsportlerInnen;	Social Media (Youtube, Instagram, TikTok, etc.);Online Kurse;	4-5x	Faszienrollen;statische Dehnübungen;dynamische Dehnübungen;Mobilisation;	Ja	Dehnen;Faszienrollen;Massagepistole;	positiv	positiv	positiv	kein Effekt	positiv (reduziert Muskelsteifheit)	positiv (reduziert Muskelsteifheit)	positiv	positiv	positiv	positiv	positiv	positiv	positiv	positiv	positiv	Ja	positiv	positiv	Ja
207	11/28/24 18:54:38	11/28/24 18:57:46	anonymous		English (United Kingdom)‎		Ja	18-30 Jahre	Matura/Abitur	Nein;	0	Keinen ;	Social Media (Youtube, Instagram, TikTok, etc.);Wissenschaftliche Datenbanken (Pubmed, Web of Science, Scopus, Google Scholar, etc.);	4-5x	An der Maschine ;	Nein	Proteinzufuhr;	negativ	positiv	negativ	negativ	positiv (reduziert Muskelsteifheit)	positiv (reduziert Muskelsteifheit)	positiv	kein Effekt	positiv	kein Effekt	kein Effekt	positiv	kein Effekt	negativ	positiv	Nein	positiv	positiv	Nein
208	11/28/24 18:55:57	11/28/24 18:59:34	anonymous		Deutsch		Ja	18-30 Jahre	Matura/Abitur	TrainerIn;	1	FreizeitsportlerInnen;	Social Media (Youtube, Instagram, TikTok, etc.);Wissenschaftliche Datenbanken (Pubmed, Web of Science, Scopus, Google Scholar, etc.);Online Kurse;	>5x	Warm up Sets ;	Nein	Proteinzufuhr;	kein Effekt	kein Effekt	kein Effekt	kein Effekt	kein Effekt	kein Effekt	kein Effekt	kein Effekt	kein Effekt	kein Effekt	kein Effekt	kein Effekt	kein Effekt	kein Effekt	kein Effekt	Nein	kein Effekt	kein Effekt	Ich bin unentschlossen
209	11/28/24 18:58:08	11/28/24 19:00:08	anonymous		Deutsch		Ja	18-30 Jahre	Bachelor	Nein;	10	Vertriebler;	Social Media (Youtube, Instagram, TikTok, etc.);Suchmaschinen (Google, Bing, Yahoo!, etc.);	3-4x	statische Dehnübungen;	Nein	Dehnen;Faszienrollen;Massagepistole;	positiv	positiv	positiv	positiv	positiv (reduziert Muskelsteifheit)	positiv (reduziert Muskelsteifheit)	positiv	positiv	positiv	positiv	positiv	positiv	positiv	positiv	positiv	Nein	positiv	positiv	Ja
210	11/28/24 18:56:18	11/28/24 19:01:13	anonymous		Deutsch		Ja	18-30 Jahre	Matura/Abitur	Nein;	0	Keine;	Social Media (Youtube, Instagram, TikTok, etc.);Suchmaschinen (Google, Bing, Yahoo!, etc.);	4-5x	dynamische Dehnübungen;	Ja	Faszienrollen;	kein Effekt	positiv	kein Effekt	kein Effekt	kein Effekt	kein Effekt	positiv	kein Effekt	kein Effekt	kein Effekt	kein Effekt	kein Effekt	positiv	positiv	kein Effekt	Ja	kein Effekt	kein Effekt	Nein
211	11/28/24 18:56:56	11/28/24 19:01:56	anonymous		Deutsch		Ja	18-30 Jahre	Matura/Abitur	Nein;	0	keine;	Social Media (Youtube, Instagram, TikTok, etc.);Suchmaschinen (Google, Bing, Yahoo!, etc.);	3-4x	statische Dehnübungen;	Nein	Dehnen;Proteinzufuhr;	positiv	positiv	positiv	positiv	positiv (reduziert Muskelsteifheit)	positiv (reduziert Muskelsteifheit)	positiv	positiv	positiv	positiv	positiv	positiv	positiv	positiv	positiv	Nein	kein Effekt	positiv	Ja
212	11/28/24 18:55:02	11/28/24 19:03:25	anonymous		Deutsch		Ja	18-30 Jahre	Matura/Abitur	Nein;	5	Kunden ;	Social Media (Youtube, Instagram, TikTok, etc.);	3-4x	dynamische Dehnübungen;Joggen;	Nein	Dehnen;Faszienrollen;	positiv	positiv	kein Effekt	kein Effekt	positiv (reduziert Muskelsteifheit)	positiv (reduziert Muskelsteifheit)	positiv	kein Effekt	positiv	positiv	kein Effekt	positiv	positiv	positiv	positiv	Ja	kein Effekt	negativ	Nein
213	11/28/24 18:56:14	11/28/24 19:03:26	anonymous		Deutsch		Ja	18-30 Jahre	Matura/Abitur	Nein;	5	Kunden;	Social Media (Youtube, Instagram, TikTok, etc.);	4-5x	dynamische Dehnübungen;	Nein	Dehnen;	positiv	positiv	kein Effekt	kein Effekt	positiv (reduziert Muskelsteifheit)	positiv (reduziert Muskelsteifheit)	positiv	kein Effekt	positiv	positiv	kein Effekt	positiv	kein Effekt	positiv	positiv	Ja	kein Effekt	negativ	Nein
214	11/28/24 18:55:48	11/28/24 19:06:57	anonymous		Deutsch		Ja	18-30 Jahre	2. Staatsexamen	Lehramt Bewegung und Sport;	4	SchülerInnen;	Social Media (Youtube, Instagram, TikTok, etc.);Suchmaschinen (Google, Bing, Yahoo!, etc.);Online Kurse;	2-3x	statische Dehnübungen;dynamische Dehnübungen;Joggen;Mobilisation;	Nein	Dehnen;	positiv	positiv	kein Effekt	positiv	positiv (reduziert Muskelsteifheit)	positiv (reduziert Muskelsteifheit)	positiv	positiv	positiv	kein Effekt	kein Effekt	kein Effekt	positiv	positiv	positiv	Ja	positiv	positiv	Ich bin unentschlossen
215	2024-02-12 10:50:12	2024-02-12 10:55:45	anonymous		Deutsch		Ja	18-30 Jahre	Matura/Abitur	Nein;	0	-;	Social Media (Youtube, Instagram, TikTok, etc.);	>5x	Mobilisation;Faszienrollen;dynamische Dehnübungen;Joggen;	Ja	Dehnen;Faszienrollen;Compression Boots;	kein Effekt	positiv	kein Effekt	kein Effekt	positiv (reduziert Muskelsteifheit)	positiv (reduziert Muskelsteifheit)	positiv	positiv	positiv	positiv	positiv	positiv	positiv	positiv	positiv	Ja	positiv	positiv	Ja
216	2024-04-12 11:04:39	2024-04-12 11:07:17	anonymous		Deutsch		Ja	30-40 Jahre	Matura/Abitur	Nein;	0	Keine ;	Social Media (Youtube, Instagram, TikTok, etc.);	3-4x	statische Dehnübungen;	Nein	Dehnen;	kein Effekt	positiv	positiv	kein Effekt	positiv (reduziert Muskelsteifheit)	kein Effekt	positiv	kein Effekt	positiv	kein Effekt	kein Effekt	positiv	positiv	positiv	positiv	Nein	kein Effekt	kein Effekt	Ich bin unentschlossen
217	2024-04-12 11:07:35	2024-04-12 11:10:57	anonymous		Deutsch		Ja	50-60 Jahre	Realschule	Nein;	0	Niemand ;	Suchmaschinen (Google, Bing, Yahoo!, etc.);Social Media (Youtube, Instagram, TikTok, etc.);	3-4x	Mobilisation;	Nein	Proteinzufuhr;	positiv	positiv	positiv	positiv	positiv (reduziert Muskelsteifheit)	positiv (reduziert Muskelsteifheit)	positiv	positiv	positiv	positiv	positiv	positiv	positiv	positiv	positiv	Ja	positiv	positiv	Ich bin unentschlossen
218	2024-04-12 11:04:01	2024-04-12 11:11:32	anonymous		Deutsch		Ja	18-30 Jahre	Bachelor	Sportwissenschaft;TrainerIn;Physiotherapie ;Sporttherapie ;	9	PatientInnen;FreizeitsportlerInnen;AthletInnen;SchülerInnen;	Wissenschaftliche Datenbanken (Pubmed, Web of Science, Scopus, Google Scholar, etc.);Suchmaschinen (Google, Bing, Yahoo!, etc.);Online Kurse;Social Media (Youtube, Instagram, TikTok, etc.);	>5x	dynamische Dehnübungen;Mobilisation;statische Dehnübungen;	Nein	Dehnen;Wärmetherapie;Proteinzufuhr;	positiv	positiv	kein Effekt	kein Effekt	positiv (reduziert Muskelsteifheit)	positiv (reduziert Muskelsteifheit)	positiv	kein Effekt	kein Effekt	kein Effekt	positiv	positiv	kein Effekt	kein Effekt	positiv	Ja	negativ	kein Effekt	Ich bin unentschlossen
219	2024-04-12 11:08:04	2024-04-12 11:14:38	anonymous		Deutsch		Ja	18-30 Jahre	Bachelor	Nein;	0	SchülerInnen;	Wissenschaftliche Datenbanken (Pubmed, Web of Science, Scopus, Google Scholar, etc.);Suchmaschinen (Google, Bing, Yahoo!, etc.);	4-5x	statische Dehnübungen;dynamische Dehnübungen;Joggen;Mobilisation;	Nein	Dehnen;Proteinzufuhr;	positiv	positiv	positiv	positiv	positiv (reduziert Muskelsteifheit)	positiv (reduziert Muskelsteifheit)	positiv	positiv	positiv	positiv	positiv	positiv	positiv	positiv	positiv	Nein	kein Effekt	positiv	Ja
220	2024-04-12 11:21:31	2024-04-12 11:40:59	anonymous		Deutsch		Ja	>60	Matura/Abitur	Nein;	47	Erwachsene ;	Social Media (Youtube, Instagram, TikTok, etc.);Suchmaschinen (Google, Bing, Yahoo!, etc.);	3-4x	dynamische Dehnübungen;	Ja	Dehnen;Faszienrollen;	positiv	positiv	positiv	positiv	positiv (reduziert Muskelsteifheit)	positiv (reduziert Muskelsteifheit)	positiv	positiv	positiv	positiv	positiv	positiv	positiv	positiv	positiv	Nein	positiv	positiv	Ja
221	2024-05-12 18:55:38	2024-05-12 18:59:18	anonymous		Deutsch		Ja	18-30 Jahre	Mittlere Reife	Nein;	0	0;	Social Media (Youtube, Instagram, TikTok, etc.);Suchmaschinen (Google, Bing, Yahoo!, etc.);Online Kurse;	>5x	Joggen;Mobilisation;	Ja	Dehnen;Wärmetherapie;Proteinzufuhr;	positiv	positiv	positiv	positiv	positiv (reduziert Muskelsteifheit)	positiv (reduziert Muskelsteifheit)	positiv	positiv	positiv	positiv	positiv	positiv	positiv	positiv	positiv	Ja	positiv	positiv	Ich bin unentschlossen
222	2024-05-12 18:56:58	2024-05-12 19:00:31	anonymous		Deutsch		Ja	30-40 Jahre	Realschule	Nein;	10	0;	Social Media (Youtube, Instagram, TikTok, etc.);Wissenschaftliche Datenbanken (Pubmed, Web of Science, Scopus, Google Scholar, etc.);Suchmaschinen (Google, Bing, Yahoo!, etc.);	4-5x	Mobilisation;	Nein	Proteinzufuhr;Dehnen;	positiv	positiv	positiv	positiv	positiv (reduziert Muskelsteifheit)	positiv (reduziert Muskelsteifheit)	positiv	positiv	positiv	positiv	positiv	positiv	positiv	positiv	positiv	Nein	kein Effekt	positiv	Ja
223	2024-05-12 18:56:59	2024-05-12 19:03:15	anonymous		Deutsch		Ja	18-30 Jahre	Realschule	TrainerIn;	2	AthletInnen;PatientInnen;FreizeitsportlerInnen;SchülerInnen;	Seminare ;	3-4x	Mobilisation;	Nein	Dehnen;	positiv	positiv	positiv	positiv	positiv (reduziert Muskelsteifheit)	positiv (reduziert Muskelsteifheit)	positiv	positiv	positiv	positiv	positiv	positiv	positiv	positiv	positiv	Nein	positiv	positiv	Ja
224	2024-06-12 15:13:23	2024-06-12 15:19:51	anonymous		Deutsch		Ja	18-30 Jahre	Matura/Abitur	Nein;	0	PatientInnen;	Social Media (Youtube, Instagram, TikTok, etc.);Suchmaschinen (Google, Bing, Yahoo!, etc.);	2-3x	statische Dehnübungen;dynamische Dehnübungen;	Ja	Dehnen;Wärmetherapie;Proteinzufuhr;	positiv	positiv	kein Effekt	kein Effekt	positiv (reduziert Muskelsteifheit)	positiv (reduziert Muskelsteifheit)	kein Effekt	positiv	positiv	positiv	kein Effekt	positiv	positiv	positiv	positiv	Nein	positiv	positiv	Ich bin unentschlossen
225	2024-08-12 16:02:51	2024-08-12 16:08:53	anonymous		Deutsch		Ja	18-30 Jahre	Realschule+Berufsschule	Nein;Zerspanungsmechaniker;	9	Ehm, keine Menschen;	Social Media (Youtube, Instagram, TikTok, etc.);Suchmaschinen (Google, Bing, Yahoo!, etc.);	3-4x	statische Dehnübungen;dynamische Dehnübungen;Mobilisation;	Nein	Wärmetherapie;Dehnen;	kein Effekt	kein Effekt	kein Effekt	kein Effekt	kein Effekt	kein Effekt	kein Effekt	kein Effekt	kein Effekt	kein Effekt	kein Effekt	kein Effekt	kein Effekt	kein Effekt	kein Effekt	Nein	kein Effekt	kein Effekt	Ja
226	2024-08-12 15:51:35	2024-08-12 16:21:50	anonymous		Deutsch		Ja	18-30 Jahre	Matura/Abitur	Nein;	0	Keinen;	gar nicht;	>5x	Mobilisation;	Nein	Dehnen;	positiv	positiv	positiv	positiv	positiv (reduziert Muskelsteifheit)	kein Effekt	kein Effekt	kein Effekt	kein Effekt	positiv	positiv	positiv	kein Effekt	positiv	positiv	Ja	kein Effekt	positiv	Ja
227	1/14/25 17:14:00	1/14/25 17:30:19	anonymous		Deutsch		Ja	40-50 Jahre	Qualli	Nein;	0	Keiner;	gar nicht;	1-2x	statische Dehnübungen;	Nein	Dehnen;	positiv	positiv	kein Effekt	kein Effekt	kein Effekt	positiv (reduziert Muskelsteifheit)	positiv	positiv	positiv	positiv	kein Effekt	kein Effekt	positiv	positiv	positiv	Nein	kein Effekt	kein Effekt	Ich bin unentschlossen
228	1/14/25 17:31:15	1/14/25 17:49:05	anonymous		Deutsch		Ja	18-30 Jahre	Mittlere Reife	Nein;	0	Keine;	Social Media (Youtube, Instagram, TikTok, etc.);	1-2x	Joggen;	Ja	Faszienrollen;Dehnen;	positiv	positiv	positiv	positiv	positiv (reduziert Muskelsteifheit)	positiv (reduziert Muskelsteifheit)	kein Effekt	positiv	positiv	positiv	positiv	positiv	positiv	positiv	kein Effekt	Ja	positiv	kein Effekt	Ja
229	1/27/25 15:19:01	1/27/25 15:25:11	anonymous		Deutsch		Ja	18-30 Jahre	Ausbildung	Nein;	0	Bürger;	Social Media (Youtube, Instagram, TikTok, etc.);Suchmaschinen (Google, Bing, Yahoo!, etc.);	3-4x	statische Dehnübungen;	Nein	Dehnen;	positiv	positiv	positiv	positiv	positiv (reduziert Muskelsteifheit)	positiv (reduziert Muskelsteifheit)	positiv	positiv	positiv	positiv	positiv	positiv	positiv	kein Effekt	positiv	Nein	positiv	positiv	Ja
230	1/28/25 12:31:47	1/28/25 12:38:55	anonymous		Deutsch		Ja	18-30 Jahre	Realschuleabschluss	Nein;	0	Sonstige ;	Social Media (Youtube, Instagram, TikTok, etc.);Suchmaschinen (Google, Bing, Yahoo!, etc.);	1-2x	Joggen;	Nein	Dehnen;	positiv	positiv	kein Effekt	kein Effekt	positiv (reduziert Muskelsteifheit)	kein Effekt	kein Effekt	positiv	kein Effekt	positiv	negativ	positiv	positiv	positiv	positiv	Nein	positiv	positiv	Ich bin unentschlossen
231	2025-11-02 15:32:20	2025-11-02 15:37:29	anonymous		Deutsch		Ja	30-40 Jahre	Mittlere Reife	Augenoptikerin;	15	Kunden;SchülerInnen;FreizeitsportlerInnen;PatientInnen;	Social Media (Youtube, Instagram, TikTok, etc.);	1-2x	dynamische Dehnübungen;	Nein	Dehnen;	positiv	positiv	kein Effekt	positiv	positiv (reduziert Muskelsteifheit)	positiv (reduziert Muskelsteifheit)	positiv	positiv	positiv	kein Effekt	kein Effekt	positiv	positiv	positiv	positiv	Nein	positiv	positiv	Ich bin unentschlossen
